# Supplementary material for: Improved survival prognostication of node-positive malignant melanoma patients utilizing shotgun proteomics guided by histopathological characterization and genomic data
Source: Sci Rep. 2019 Mar 26;9:5154. doi: 10.1038/s41598-019-41625-z (PMC6435712; doi:10.1038/s41598-019-41625-z)
Supplement: Supplementary file 2 — Supplementary Tables [file 41598_2019_41625_MOESM2_ESM.xlsx]

## Sheet: Headers
Supplementary Tables for
"Improved survival prognostication of node-positive malignant melanoma patients utilizing shotgun proteomics guided by histopathological characterization and genomic data"
by L. H. Betancourt, K. Pawłowski, J. Eriksson, A. M. Szasz, S. Mitra, I. Pla Parada, C. Welinder, H. Ekedahl, P. Broberg, R. Appelqvist, M. Yakovleva, Y. Sugihara, K. Miharada, C. Ingvar, L. Lundgren, B. Baldetorp, H. Olsson, M. Rezeli, E. Wieslander, P. Horvatovich, J. Malm, G. Jönsson, G. Marko-Varga
Includes Suppl. tables ST1-ST10
Suppl. Table ST1.
IPA analysis	Pathways and functions overrepresented in proteins correlated to tumor content (Ingenuity Pathway Analysis, IPA).
column label	Description
Ingenuity Canonical Pathways	Name of Ingenuity Canonical Pathway
-log(p-value)	-log(p-value) of IPA pathway, representing significance of overrepresentation of pathway members among proteins correlated to tumor content
Ratio	fraction of pathway members that are found among proteins correlated to tumor content
Categories
Diseases or Functions Annotation	Name of disease or biological function
p-Value	p-value of IPA functional annotation , representing significance of overrepresentation of given functional annotation among proteins correlated to tumor content
# Molecules	Number of proteins with given IPA functional annotation
Suppl. Table ST2.
PLS-Cox sign. protein	Twenty‐seven proteins whose expression is significantly related to patient survival according to the PLS-Cox model. The PLS‐Cox model explains the main part of the proteomics data variability with respect to patient survival by a latent variable. The 27 proteins are strongest contributors to this variable.
column label	Description
accession_number	Uniprot accession
rank_product	Rank product
corelated to survival	Sign of survival correlation (positive correlation means that higher expression corresponds to longer survival)
Protein names	Protein names
Gene names	Gene names
Suppl. Table ST3.
Gene and protein diff. exp	Overlap between the SAM differential expression analysis results for genes and for proteins. Genes and proteins whose expression differs significantly between the survival-related patient clusters. SAM test Fold Change and p-value indicating how a gene (protein) differs between the cluster indicated in column 4 and the other clusters. “Up in N” means the gene/protein is upregulated in cluster N v…
column label	Description
Gene	Gene symbol
FC	Expression fold change
q.value	q.value expressed as percent
Differential expression	Cluster, for which significant expression difference is observed.
Proteins or genes	Label indicating if significant expression difference refers to proteins or genes
Suppl. Table ST4.
Reactome pathway	Reactome Pathways overrepresented in Panther analysis among sets of genes/proteins that are differentially expressed between the survival‐related patient clusters. Only those pathways shown that appear significant both for the proteomics and the transcriptomics data. Highlight: Pathways that exhibit similar behavior for genes and proteins. “Up in N” (“Down in N”) means the pathway is significant …
column label	Description
Pathway ID	Reactome Pathway identifier
Pathway Description	Description of the Reactome Pathway
BgRatio	Ratio of number of pathway member genes/proteins versus total number of genes/protein quantified in the study
q.value	q-value
Gene/protein Count	Count of genes/proteins from given pathway that are differentially expressed
change in cluster	Cluster, for which significant expression difference is observed.
Proteins or genes	Label indicating if significant expression difference refers to proteins or genes
Suppl. Table ST5.
Survival expression uni. valid.	Validation of the 27 protein candidate survival biomarkers using TCGA transcriptomics data. Parameters of univariate PLS-Cox survival models built using mRNA data for a TCGA melanoma lymph node metastasis dataset (See Methods)
column label	Description
accession	Uniprot accession
gene	Gene symbol
cox p-val	Univariate Cox regression p-value
Same relation to survival for mRNA and protein	For mRNAs with significant Cox p-values, "yes" means that relationships of protein and mRNA expression to survival agree in direction, e.g. high expression relates to long survival
Suppl. Table ST6.
Biomarker tumor content	Summary of proteins included in PLS-Cox survival models built using different tumor content cutoffs for the samples. The parameters of the models are shown in table ST9.
column label	Description
Accession	Uniprot accession
tumor content cutoff 0%	1: the protein is significant and included in PLS-Cox model, 0: protein was not included in the model for all samples
tumor content cutoff 15%	1: the protein is significant and included in PLS-Cox model, 0: protein was not included in the model for all samples with tumor content > 15%
tumor content cutoff 25%	1: the protein is significant and included in PLS-Cox model, 0: protein was not included in the model for all samples with tumor content > 25%
tumor content cutoff 50%	1: the protein is significant and included in PLS-Cox model, 0: protein was not included in the model for all samples with tumor content > 50%
tumor content cutoff 75%	1: the protein is significant and included in PLS-Cox model, 0: protein was not included in the model for all samples with tumor content > 75%
sign	Sign of the correlation to survival. Correlated = positive correlation (high expression corresponds to longer survival), anticorrelated = negative correlation.
Suppl. Table ST7.
Correlation protein tumor cont.	Correlation of proteins expression to sample tumor content
column label	Description
accession	Uniprot accession
correlation	Pearson correlation between protein intensity and tumor content
pval	p-value of the Pearson correlation coefficient
adj.pval	adjusted p-value of the Pearson correlation coefficient (BH correction)
missingValues	Number of missing values (samples for which the given protein was not quantified)
Suppl. Table ST8.
Cox histology	Univariate Cox survival models built using histological parameters.
column label	Description
Cytoplasm 1	Hazard Ratio and p-value for cytoplasm class 1 (mixed) compared to cytoplasm 0 (unremarkable)
Cytoplasm 2	Hazard Ratio and p-value for cytoplasm class 2 (eosinophilic) compared to cytoplasm 0 (unremarkable)
Cytoplasm Model	p-value for the cox model with dummy variables for cytoplasm class 1 and 2
Tumor Content (%)	Tumor content of the sample
Adjacent Lymph Node Area (%)	Content of background tissue - in this case normal lymph node mostly composed of lymphocytes - of the sample
Lymphocyte density	See Table 2 in main text
Immunoscore	See Table 2 in main text
Lymphocyte Distribution	See Table 2 in main text
Pigment Score	See Table 2 in main text
row label	Description
Hazard.Ratio	Hazard Ratio
Cox p-value	Univariate Cox regression p-value
Suppl. Table ST9.
Cox summary tumor content	Parameters of PLS-Cox models built using different tumor content cutoffs for samples.
column label	Description
tumor.percentage	Sample tumor content cutoff in %
numSamples	Number of samples satysfying the above sutoff
logrank.score	Logrank score of PLS-Cox model
p.logrank.test	p-value of longrank hypothesis test for given PLS-Cox model
Suppl. Table ST10.
Univariate.Cox.prot	Univariate Cox survival models built using protein expression.
column label	Description
Protein accession	Uniprot accession
Hazard.Ratio	Hazard Ratio
Cox p-value	Univariate Cox regression p-value

## Sheet: ST1. IPA analysis
Ingenuity Canonical Pathways	-log(p-value)	Ratio
Remodeling of Epithelial Adherens Junctions	16.8	0.232
Phagosome Maturation	16	0.135
Unfolded protein response	13.9	0.236
Protein Ubiquitination Pathway	12.1	0.0792
Epithelial Adherens Junction Signaling	10.4	0.103
Sertoli Cell-Sertoli Cell Junction Signaling	10.2	0.0899
14-3-3-mediated Signaling	9.98	0.107
Glycolysis I	9.77	0.308
Aldosterone Signaling in Epithelial Cells	9.53	0.0893
Germ Cell-Sertoli Cell Junction Signaling	9.35	0.0867
Breast Cancer Regulation by Stathmin1	8.33	0.0732
tRNA Charging	8.23	0.205
Gluconeogenesis I	8.16	0.269
Gap Junction Signaling	7.71	0.0718
Huntington's Disease Signaling	7.18	0.06
Categories	Diseases or Functions Annotation	p-Value	# Molecules
Cell Death and Survival	Cell death	3.01e-24	125
Cell Death and Survival	Necrosis	5.82e-22	105
Post-Translational Modification, Protein Folding	Folding of protein	2.86e-21	20
Cell Death and Survival	Apoptosis	1.52e-15	93

## Sheet: ST2. PLS-Cox sign. protein
accession_number	rank_product	corelated to survival	Protein names	Gene names
P67809	13.7588	positively correlated	Nuclease-sensitive element-binding protein 1	YBX1
P22626	14.19	positively correlated	Heterogeneous nuclear ribonucleoproteins A2/B1	HNRNPA2B1
Q06323	14.5824	positively correlated	Proteasome activator complex subunit 1	PSME1
P28066	14.6062	positively correlated	Proteasome subunit alpha type-5	PSMA5
P55795	16.7788	positively correlated	Heterogeneous nuclear ribonucleoprotein H2	HNRNPH2
P84103	16.8146	positively correlated	Serine/arginine-rich splicing factor 3	SRSF3
Q9H361	17.2145	positively correlated	Polyadenylate-binding protein 3	PABPC3
P11940	20.3384	positively correlated	Polyadenylate-binding protein 1	PABPC1
P02675	3.33657	negatively correlated	Fibrinogen beta chain	FGB
P01009	4.4523	negatively correlated	Alpha-1-negatively trypsin	SERPINA1
P02679	5.19684	negatively correlated	Fibrinogen gamma chain	FGG
P00450	5.4045	negatively correlated	Ceruloplasmin	CP
P04114	6.2299	negatively correlated	Apolipoprotein B-100	APOB
P02671	7.38775	negatively correlated	Fibrinogen alpha chain	FGA
P08603	8.65763	negatively correlated	Complement factor H	CFH
P19652	9.24335	negatively correlated	Alpha-1-acid glycoprotein 2	ORM2
P02763	10.1862	negatively correlated	Alpha-1-acid glycoprotein 1	ORM1
P01024	15.0569	negatively correlated	Complement C3	C3
P01042	16.9468	negatively correlated	Kininogen-1	KNG1
P00734	17.2414	negatively correlated	Prothrombin	F2
P02768	17.4542	negatively correlated	Serum albumin	ALB
P02774	17.4938	negatively correlated	Vitamin D-binding protein	GC
P02748	17.5319	negatively correlated	Complement component C9	C9
Q14624	19.7532	negatively correlated	Inter-alpha-trypsin inhibitor heavy chain H4	ITIH4
P00747	19.9228	negatively correlated	Plasminogen	PLG
P04217	20.2496	negatively correlated	Alpha-1B-glycoprotein	A1BG
P02787	20.6886	negatively correlated	Serotransferrin	TF

## Sheet: ST3. Gene and protein diff. exp
Gene	FC	q.value	Differential expression	Proteins or genes
ABHD14B	0.469928	0	Down in short survival	proteins
ABHD14B	0.842305	4.90151	Down in short survival	genes
ADD1	0.720042	0.404707	Down in short survival	proteins
ADD1	1.38046	2.72057	Up in medium survival	proteins
ADD1	1.18732	2.2994	Up in medium survival	genes
ALDH1A1	0.711208	0.404707	Down in short survival	proteins
ALDH1A1	0.616932	1.51078	Down in short survival	genes
ALDH2	0.785059	0.404707	Down in short survival	proteins
ALDH2	0.664518	4.90151	Down in short survival	genes
ALDH9A1	0.728453	0.404707	Down in short survival	proteins
ALDH9A1	0.832067	2.78912	Down in short survival	genes
APOD	1.10545	3.59649	Up in short survival	proteins
APOD	0.465557	1.51078	Down in short survival	genes
APOD	2.14225	2.2994	Up in medium survival	genes
APOE	2.09417	0.432342	Up in short survival	proteins
APOE	0.558468	0	Down in short survival	genes
ARF1	0.678221	0.404707	Down in short survival	proteins
ARF1	0.855069	4.90151	Down in short survival	genes
ARHGDIB	0.509843	0	Down in short survival	proteins
ARHGDIB	0.717398	3.54872	Down in short survival	genes
ATP6V1A	0.576578	0.0521431	Down in short survival	proteins
ATP6V1A	0.812016	2.78912	Down in short survival	genes
B2M	0.600885	0.0521431	Down in short survival	proteins
B2M	0.814231	1.15107	Down in short survival	genes
C1QC	1.11512	3.59649	Up in short survival	proteins
C1QC	0.644132	2.78912	Down in short survival	genes
CALD1	0.490369	0	Down in short survival	proteins
CALD1	1.61444	2.08577	Up in medium survival	proteins
CALD1	0.648316	4.01726	Down in long survival	genes
CD44	1.01277	3.59649	Up in short survival	proteins
CD44	0.623239	0.619805	Down in short survival	genes
CD59	0.765365	0.404707	Down in short survival	proteins
CD59	0.665381	1.15107	Down in short survival	genes
CNDP2	0.541333	0	Down in short survival	proteins
CNDP2	0.780619	1.51078	Down in short survival	genes
COL4A1	0.701276	0.404707	Down in short survival	proteins
COL4A1	0.629077	4.01726	Down in long survival	genes
CORO1A	0.657131	0.404707	Down in short survival	proteins
CORO1A	0.512965	0.619805	Down in short survival	genes
CRYAB	0.566789	0.24206	Down in short survival	proteins
CRYAB	1.51842	2.72057	Up in medium survival	proteins
CRYAB	0.422283	0.993387	Down in short survival	genes
CSRP1	0.476153	0	Down in short survival	proteins
CSRP1	1.58053	2.08577	Up in medium survival	proteins
CSRP1	0.714372	3.54872	Down in short survival	genes
DBN1	0.792696	0.404707	Down in short survival	proteins
DBN1	0.68539	4.01726	Down in long survival	genes
ECH1	0.589943	0	Down in short survival	proteins
ECH1	0.792001	1.15107	Down in short survival	genes
FERMT3	0.80285	0.404707	Down in short survival	proteins
FERMT3	0.714389	4.90151	Down in short survival	genes
GBP1	0.759091	0.404707	Down in short survival	proteins
GBP1	0.550004	0.993387	Down in short survival	genes
GBP2	0.82354	0.404707	Down in short survival	proteins
GBP2	0.595749	0.619805	Down in short survival	genes
HBA1	0.30062	0	Down in long survival	proteins
HBA1	3.48293	0	Up in short survival	proteins
HBA1	0.418084	0	Down in long survival	genes
HBB	0.300603	0	Down in long survival	proteins
HBB	3.44372	0	Up in short survival	proteins
HBB	0.424071	0	Down in long survival	genes
HCLS1	0.349685	0	Down in short survival	proteins
HCLS1	1.51656	2.72057	Up in medium survival	proteins
HCLS1	0.505634	0	Down in short survival	genes
HLA-A	0.659567	0.404707	Down in short survival	proteins
HLA-A	0.651299	0	Down in short survival	genes
HLA-DRA	0.661359	0.404707	Down in short survival	proteins
HLA-DRA	0.52761	0	Down in short survival	genes
HLA-DRB3	1.00648	3.59649	Up in short survival	proteins
HLA-DRB3	0.638664	0.993387	Down in short survival	genes
HLA-E	0.759392	0.404707	Down in short survival	proteins
HLA-E	0.572775	0	Down in short survival	genes
HLA-G	0.688074	0.404707	Down in short survival	proteins
HLA-G	0.575501	0	Down in short survival	genes
HSPA1L	0.7634	0.121151	Down in short survival	proteins
HSPA1L	0.856171	3.54872	Down in short survival	genes
LCP1	0.496913	0	Down in short survival	proteins
LCP1	0.539852	0.993387	Down in short survival	genes
NAGK	0.66581	0.24206	Down in short survival	proteins
NAGK	0.792956	2.78912	Down in short survival	genes
PACSIN2	0.655345	0.0521431	Down in short survival	proteins
PACSIN2	0.772248	3.54872	Down in short survival	genes
PCMT1	0.536412	0	Down in short survival	proteins
PCMT1	1.47615	2.08577	Up in medium survival	proteins
PCMT1	0.813944	4.90151	Down in short survival	genes
PDCD6	0.584001	0	Down in short survival	proteins
PDCD6	1.31763	0	Up in long survival	genes
PDCD6	0.850641	4.90151	Down in short survival	genes
PIR	0.449508	0	Down in short survival	proteins
PIR	0.585668	3.54872	Down in short survival	genes
PREP	0.531314	0	Down in short survival	proteins
PREP	1.402	2.72057	Up in medium survival	proteins
PREP	0.777581	1.9898	Down in short survival	genes
PSMB10	0.579953	0	Down in short survival	proteins
PSMB10	0.742637	1.15107	Down in short survival	genes
PSMB8	0.685053	0.121151	Down in short survival	proteins
PSMB8	0.616515	0	Down in short survival	genes
PSMB9	0.549311	0	Down in short survival	proteins
PSMB9	0.63584	1.15107	Down in short survival	genes
PSME1	0.320457	0	Down in short survival	proteins
PSME1	1.48786	2.72057	Up in medium survival	proteins
PSME1	0.709268	0	Down in short survival	genes
PSME2	0.391132	0	Down in short survival	proteins
PSME2	1.41142	2.72057	Up in medium survival	proteins
PSME2	0.709008	0	Down in short survival	genes
PURB	0.642205	0.0521431	Down in short survival	proteins
PURB	1.42032	2.08577	Up in medium survival	proteins
PURB	1.27035	3.78008	Up in medium survival	genes
PYCARD	0.317828	0	Down in short survival	proteins
PYCARD	1.73063	2.08577	Up in medium survival	proteins
PYCARD	0.686773	3.54872	Down in short survival	genes
RAC2	0.857419	0.404707	Down in short survival	proteins
RAC2	0.546003	1.15107	Down in short survival	genes
RHOA	1.16572	3.59649	Up in short survival	proteins
RHOA	0.857752	4.90151	Down in short survival	genes
RPL15	0.983013	0.404707	Down in short survival	proteins
RPL15	0.790682	1.15107	Down in short survival	genes
RPL15	1.21368	3.78008	Up in medium survival	genes
SDHA	0.673538	0.24206	Down in short survival	proteins
SDHA	0.817682	2.78912	Down in short survival	genes
SERPING1	0.505856	0	Down in long survival	proteins
SERPING1	2.11873	0	Up in short survival	proteins
SERPING1	0.700411	4.90151	Down in short survival	genes
SH3BGRL	0.3742	0	Down in short survival	proteins
SH3BGRL	1.66997	2.08577	Up in medium survival	proteins
SH3BGRL	0.774824	1.51078	Down in short survival	genes
SH3KBP1	0.658239	0.121151	Down in short survival	proteins
SH3KBP1	0.73931	3.54872	Down in short survival	genes
SPTBN1	0.958919	0.404707	Down in short survival	proteins
SPTBN1	0.615282	0	Down in long survival	genes
SRRM2	0.509148	0	Down in short survival	proteins
SRRM2	1.40304	2.72057	Up in medium survival	proteins
SRRM2	0.759393	2.88418	Down in long survival	genes
STAT1	0.33654	0	Down in short survival	proteins
STAT1	0.568195	0.619805	Down in short survival	genes
SUMO3	0.339107	0	Down in short survival	proteins
SUMO3	1.6576	2.08577	Up in medium survival	proteins
SUMO3	0.805777	0.619805	Down in short survival	genes
SWAP70	0.742045	0.404707	Down in short survival	proteins
SWAP70	1.33445	2.72057	Up in medium survival	proteins
SWAP70	1.38367	2.2994	Up in medium survival	genes
TAF15	0.694828	0.24206	Down in short survival	proteins
TAF15	1.22736	3.78008	Up in medium survival	genes
TF	0.478384	0	Down in long survival	proteins
TF	2.24249	0	Up in short survival	proteins
TF	0.506007	4.90151	Down in short survival	genes
TLN1	0.969562	0.404707	Down in short survival	proteins
TLN1	1.23113	2.2994	Up in medium survival	genes
TOR1AIP1	0.945811	0.404707	Down in short survival	proteins
TOR1AIP1	0.814798	1.9898	Down in short survival	genes
TPR	0.449382	0	Down in short survival	proteins
TPR	0.460931	4.01726	Down in long survival	genes
TXNDC5	0.477697	0	Down in short survival	proteins
TXNDC5	0.775001	3.54872	Down in short survival	genes
UBQLN2	0.696296	0.24206	Down in short survival	proteins
UBQLN2	1.22088	3.78008	Up in medium survival	genes
UBQLN2	0.830432	4.90151	Down in short survival	genes
WARS	0.235898	0	Down in short survival	proteins
WARS	0.493778	0	Down in short survival	genes

## Sheet: ST4. Reactome pathway
Pathway ID	Pathway Description	BgRatio	q.value	Gene/protein Count	change in cluster	Proteins or genes
R-HSA-1236975	Antigen processing-Cross presentation	73/3397	1.73328e-07	42	Down in short survival	proteins
R-HSA-1236975	Antigen processing-Cross presentation	80/5529	0.000120679	18	Down in short survival	genes
R-HSA-373076	Class A/1 (Rhodopsin-like receptors)	17/3397	0.000781752	4	Down in long survival	proteins
R-HSA-373076	Class A/1 (Rhodopsin-like receptors)	74/5529	0.00217873	15	Down in short survival	genes
R-HSA-166658	Complement cascade	43/3397	3.19116e-11	12	Down in long survival	proteins
R-HSA-166658	Complement cascade	43/3397	3.78682e-06	13	Up in short survival	proteins
R-HSA-166658	Complement cascade	24/5529	0.00272475	8	Down in short survival	genes
R-HSA-202424	Downstream TCR signaling	67/3397	1.17777e-09	43	Down in short survival	proteins
R-HSA-202424	Downstream TCR signaling	82/5529	0.000590248	17	Down in short survival	genes
R-HSA-1236974	ER-Phagosome pathway	62/3397	1.63711e-10	42	Down in short survival	proteins
R-HSA-1236974	ER-Phagosome pathway	71/5529	0.000402618	16	Down in short survival	genes
R-HSA-388396	GPCR downstream signalling	76/3397	0.0225118	5	Down in long survival	proteins
R-HSA-388396	GPCR downstream signalling	76/3397	0.00453681	12	Up in short survival	proteins
R-HSA-388396	GPCR downstream signalling	205/5529	0.00181138	29	Down in short survival	genes
R-HSA-500792	GPCR ligand binding	27/3397	0.00341945	4	Down in long survival	proteins
R-HSA-500792	GPCR ligand binding	103/5529	0.0248167	16	Down in short survival	genes
R-HSA-166663	Initial triggering of complement	16/3397	0.000639583	4	Down in long survival	proteins
R-HSA-166663	Initial triggering of complement	16/3397	0.00863939	5	Up in short survival	proteins
R-HSA-166663	Initial triggering of complement	13/5529	0.0250349	5	Down in short survival	genes
R-HSA-2132295	MHC class II antigen presentation	83/3397	5.98374e-07	45	Down in short survival	proteins
R-HSA-2132295	MHC class II antigen presentation	94/5529	0.00284676	17	Down in short survival	genes
R-HSA-375276	Peptide ligand-binding receptors	15/3397	0.000546972	4	Down in long survival	proteins
R-HSA-375276	Peptide ligand-binding receptors	15/3397	0.036146	4	Up in short survival	proteins
R-HSA-375276	Peptide ligand-binding receptors	44/5529	0.00272475	11	Down in short survival	genes
R-HSA-977606	Regulation of Complement cascade	38/3397	7.74888e-12	12	Down in long survival	proteins
R-HSA-977606	Regulation of Complement cascade	38/3397	7.78654e-07	13	Up in short survival	proteins
R-HSA-977606	Regulation of Complement cascade	19/5529	0.000514147	8	Down in short survival	genes
R-HSA-372790	Signaling by GPCR	139/3397	0.00230352	9	Down in long survival	proteins
R-HSA-372790	Signaling by GPCR	139/3397	0.00102549	19	Up in short survival	proteins
R-HSA-372790	Signaling by GPCR	290/5529	0.0259064	33	Down in short survival	genes
R-HSA-983705	Signaling by the B Cell Receptor (BCR)	80/3397	1.34564e-05	41	Down in short survival	proteins
R-HSA-983705	Signaling by the B Cell Receptor (BCR)	99/5529	0.000590248	19	Down in short survival	genes
R-HSA-202403	TCR signaling	83/3397	1.8669e-06	44	Down in short survival	proteins
R-HSA-202403	TCR signaling	97/5529	2.31314e-06	23	Down in short survival	genes

## Sheet: ST5. Survival expression valid.
accession	gene	cox p-val	Same relation to survival for mRNA and protein
Q06323	PSME1	5.43271e-05	Yes
P01009	SERPINA1	0.00647993	No
P00450	CP	0.00737986	No
P22626	HNRNPA2B1	0.0202914	Yes
P84103	SRSF3	0.0226291	Yes
P04114	APOB	0.0245748	Yes
P02763	ORM1	0.0259749	Yes
P01024	C3	0.0711804
P08603	CFH	0.0771824
P28066	PSMA5	0.135831
Q14624	ITIH4	0.139678
P02787	TF	0.157865
P04217	A1BG	0.182689
Q9H361	PABPC3	0.20299
P02679	FGG	0.365217
P67809	YBX1	0.453893
P55795	HNRNPH2	0.53626
P02671	FGA	0.605997
P11940	PABPC1	0.638073
P02675	FGB	0.802739
P00734	F2
P00747	PLG
P01042	KNG1
P02748	C9
P02768	ALB
P02774	GC
P19652	ORM2

## Sheet: ST6. Biomarker tumor cont
Acession	tumor content cutoff 0%	tumor content cutoff 15%	tumor content cutoff 25%	tumor content cutoff 50%	tumor content cutoff 75%	sign
P22626	0	1	0	0	0	correlated
Q06323	0	1	1	1	0	correlated
P11940	0	1	0	0	0	correlated
P67809	0	1	1	1	0	correlated
P55795	1	1	0	0	0	correlated
P39687	1	0	0	0	0	correlated
P28066	0	1	1	1	0	correlated
Q9H361	0	1	0	0	0	correlated
P25398	1	0	0	0	0	correlated
O75821	0	0	0	0	1	correlated
P84103	1	1	0	0	0	correlated
P02768	1	1	1	0	0	anticorrelated
P01024	1	1	1	1	0	anticorrelated
P02787	0	1	0	0	0	anticorrelated
P04114	1	1	1	1	1	anticorrelated
P0C0L5	0	0	0	1	1	anticorrelated
P0C0L4	0	0	0	1	1	anticorrelated
P00450	1	1	1	1	0	anticorrelated
P08603	1	1	1	1	0	anticorrelated
P02675	1	1	1	1	1	anticorrelated
P00747	0	1	1	1	1	anticorrelated
P01009	1	1	1	1	1	anticorrelated
P02774	0	1	1	1	0	anticorrelated
P02671	1	1	1	1	1	anticorrelated
P02679	1	1	1	1	1	anticorrelated
P00734	0	1	1	1	1	anticorrelated
Q14624	0	1	1	1	0	anticorrelated
P01042	0	1	0	1	0	anticorrelated
P04217	0	1	0	0	0	anticorrelated
P02763	0	1	1	1	0	anticorrelated
P02748	0	1	1	0	0	anticorrelated
P19652	1	1	1	1	0	anticorrelated

## Sheet: ST7. Correl. prot. tumor cont.
accessionNumber	correlation	pval	adj.pval	missingValues
P23526	0.641956	5.3783e-14	7.02406e-11	1
Q92598	0.609315	5.29609e-12	2.60151e-09	5
Q58FF7	0.594797	9.12208e-12	2.60151e-09	1
P34931	0.593002	8.74617e-12	2.60151e-09	0
P00338	0.591705	9.95985e-12	2.60151e-09	0
O60361	0.591005	2.56883e-11	5.59148e-09	4
P41250	0.57995	4.78965e-11	7.81911e-09	2
P07900	0.576506	4.37641e-11	7.81911e-09	0
Q58FF6	0.568886	1.09163e-10	1.36372e-08	1
P54652	0.566161	1.14861e-10	1.36372e-08	0
P05455	0.561647	4.56982e-10	3.55559e-08	5
P08238	0.559414	2.11736e-10	2.3044e-08	0
Q9BUF5	0.55898	2.66653e-10	2.67884e-08	1
Q9UNM6	0.556989	6.80608e-10	4.44437e-08	6
P04075	0.555412	3.02365e-10	2.72416e-08	0
P04350	0.555025	3.12882e-10	2.72416e-08	0
P22392	0.554846	5.59503e-10	3.84585e-08	3
P0DMV9	0.55056	4.62826e-10	3.55559e-08	0
P17066	0.54951	5.07033e-10	3.67881e-08	0
P60842	0.547463	7.26408e-10	4.51756e-08	1
P11216	0.545568	1.22631e-09	6.67315e-08	4
P67809	0.544724	1.31545e-09	6.8719e-08	3
O43852	0.542651	9.13158e-10	5.18515e-08	0
P54578	0.542056	3.35068e-09	1.62074e-07	7
Q58FG1	0.5414	1.44891e-09	7.27799e-08	2
Q9UMY4	0.539641	8.25176e-08	1.73819e-06	25
Q99536	0.532975	4.06807e-09	1.77097e-07	4
Q92783	0.529723	4.01907e-08	9.54347e-07	17
P17931	0.527763	6.12513e-09	2.49982e-07	4
P08758	0.525759	3.67982e-09	1.71637e-07	0
P43490	0.525261	1.70635e-08	4.84456e-07	9
Q04760	0.525216	3.84366e-09	1.73097e-07	0
Q14240	0.524658	4.74236e-09	1.99791e-07	1
P15531	0.522952	6.39526e-09	2.53097e-07	2
O75347	0.518322	1.07547e-08	3.79613e-07	3
P68366	0.518053	6.77864e-09	2.6038e-07	0
Q13200	0.515405	1.14478e-08	3.80752e-07	2
P31943	0.514958	1.01077e-08	3.66687e-07	1
P21281	0.514271	2.75209e-08	7.04788e-07	7
Q13748	0.51412	9.20425e-09	3.4345e-07	0
Q7KZF4	0.513472	1.81699e-08	5.04892e-07	4
P26641	0.513091	1.16616e-08	3.80752e-07	1
P09972	0.512555	1.21481e-08	3.81273e-07	1
Q71U36	0.511549	1.12195e-08	3.80752e-07	0
P14618	0.510388	1.22615e-08	3.81273e-07	0
P11142	0.509974	1.26553e-08	3.84367e-07	0
Q8NC51	0.509425	2.86017e-08	7.04788e-07	5
Q9BQE3	0.50899	1.36399e-08	4.04856e-07	0
Q9Y696	0.507669	2.38935e-08	6.50103e-07	3
P31949	0.507124	1.57129e-08	4.56022e-07	0
P11940	0.502754	4.62135e-08	1.0406e-06	5
O43776	0.502119	1.02333e-07	1.93691e-06	10
P13639	0.50154	2.77162e-08	7.04788e-07	1
P06744	0.501361	2.80825e-08	7.04788e-07	1
Q14257	0.497869	8.75575e-08	1.79295e-06	7
P55795	0.497674	4.25805e-08	9.75616e-07	2
P13693	0.497464	5.00571e-08	1.10804e-06	3
Q00688	0.497005	9.29077e-08	1.81101e-06	8
Q9NY65	0.497004	3.33476e-08	8.06519e-07	0
Q9H361	0.495964	7.45317e-08	1.59571e-06	5
P10809	0.493766	4.22106e-08	9.75616e-07	0
P09496	0.488833	9.18382e-08	1.81101e-06	3
P27797	0.487664	6.53851e-08	1.42322e-06	0
P11021	0.483475	8.7863e-08	1.79295e-06	0
P68371	0.482723	9.26105e-08	1.81101e-06	0
P50990	0.482457	1.24063e-07	2.21955e-06	2
P14625	0.481358	1.01861e-07	1.93691e-06	0
Q9BVA1	0.480388	1.08961e-07	2.00427e-06	0
Q13885	0.480388	1.08961e-07	2.00427e-06	0
P25398	0.480096	1.27318e-07	2.24699e-06	1
Q14697	0.479973	1.12144e-07	2.03417e-06	0
P43243	0.47964	1.72141e-07	2.84578e-06	3
P16949	0.476556	1.62142e-07	2.75009e-06	1
Q15370	0.475256	2.30781e-07	3.63132e-06	3
P26639	0.474935	3.07192e-07	4.66504e-06	5
P00558	0.474024	1.68708e-07	2.82478e-06	0
P12004	0.473865	8.28858e-07	1.04085e-05	12
Q14247	0.473421	3.38933e-07	5.03007e-06	5
P06748	0.47158	1.99076e-07	3.24992e-06	0
Q13509	0.470856	2.09028e-07	3.32916e-06	0
P49411	0.469782	2.90844e-07	4.46873e-06	2
P28066	0.468716	2.41297e-07	3.75159e-06	0
P39687	0.468603	3.57342e-07	5.12845e-06	3
P06737	0.467354	4.4029e-07	6.11723e-06	4
Q9H3P7	0.466629	1.12868e-05	9.27078e-05	29
P63208	0.466383	3.20038e-07	4.80425e-06	1
Q9HB71	0.464977	9.64356e-07	1.18816e-05	9
P23284	0.464715	3.57032e-07	5.12845e-06	1
P14314	0.462479	3.64617e-07	5.17598e-06	0
P38646	0.461185	3.9682e-07	5.57255e-06	0
P18085	0.4584	5.37412e-07	7.38801e-06	1
P99999	0.457591	6.39363e-07	8.60833e-06	2
P30533	0.457486	2.46458e-06	2.63831e-05	13
Q96HE7	0.456017	1.14618e-06	1.33653e-05	6
P14868	0.455623	7.23971e-07	9.55057e-06	2
P43686	0.455346	1.05807e-06	1.29144e-05	5
Q9Y266	0.455306	1.52368e-06	1.73038e-05	8
P62826	0.454616	6.83977e-07	9.11504e-06	1
P19338	0.454414	6.14437e-07	8.3589e-06	0
Q08211	0.453487	7.34623e-07	9.59418e-06	1
P52272	0.452283	1.27496e-06	1.47353e-05	5
Q96I99	0.451023	1.74321e-06	1.96261e-05	8
P07437	0.450591	7.8328e-07	1.00291e-05	0
P63244	0.449117	1.08605e-06	1.3067e-05	2
P07237	0.448233	9.08445e-07	1.12993e-05	0
P16989	0.447472	4.32138e-06	4.30818e-05	13
Q3ZCM7	0.447164	1.09058e-06	1.3067e-05	1
P52597	0.446784	1.11652e-06	1.32562e-05	1
P07954	0.446097	1.30726e-06	1.49762e-05	2
Q9UQ80	0.444908	1.76803e-06	1.97355e-05	4
Q9Y3F4	0.440965	3.13299e-06	3.28081e-05	8
P30049	0.44075	2.02242e-06	2.20107e-05	3
P35637	0.440689	2.84415e-06	3.01988e-05	6
P34932	0.438479	1.85268e-06	2.05051e-05	1
Q9UHV9	0.437762	5.2481e-06	5.00168e-05	10
Q14974	0.435409	1.99588e-06	2.19043e-05	0
P10599	0.434467	2.35506e-06	2.54191e-05	1
Q56UQ5	0.433563	1.27018e-05	0.00010177	16
P43487	0.429002	3.61303e-06	3.71172e-05	2
O14773	0.427601	3.17345e-06	3.2893e-05	0
Q9UHD9	0.426935	9.43968e-06	8.00534e-05	10
P16152	0.425349	4.45788e-06	4.4106e-05	2
Q02790	0.425332	6.77037e-06	6.14035e-05	6
Q15084	0.42513	3.66625e-06	3.71172e-05	0
P30101	0.424207	3.86829e-06	3.88614e-05	0
P35232	0.422292	4.78804e-06	4.63199e-05	1
P43034	0.421797	6.69535e-06	6.11478e-05	4
P13010	0.420905	4.68062e-06	4.56186e-05	0
P21796	0.420538	9.74318e-06	8.15679e-05	7
Q9BS26	0.420496	5.87137e-06	5.47715e-05	2
P05387	0.420285	5.9415e-06	5.50327e-05	2
P78417	0.419621	5.03801e-06	4.83797e-05	0
P23381	0.418814	5.83449e-06	5.47715e-05	1
P55786	0.417907	8.29821e-06	7.17713e-05	4
Q9Y4L1	0.417808	6.82669e-06	6.14873e-05	2
Q9Y6H1	0.417405	6.37894e-05	0.000396709	24
Q15293	0.417048	7.12241e-06	6.3278e-05	2
P11217	0.417007	9.63401e-06	8.11743e-05	6
Q16543	0.41623	7.45392e-06	6.57758e-05	2
P40925	0.416051	6.17183e-06	5.67635e-05	0
Q07021	0.415488	7.76703e-06	6.80788e-05	2
Q13283	0.415401	1.56287e-05	0.000122958	9
Q12905	0.412482	1.64772e-05	0.000128079	8
P29692	0.412393	8.35658e-06	7.18006e-05	1
P31942	0.412136	1.02998e-05	8.51359e-05	3
P04406	0.41106	8.1651e-06	7.10908e-05	0
Q9NSE4	0.410959	5.7346e-05	0.000365336	21
P17987	0.407514	9.93474e-06	8.26419e-05	0
Q92973	0.407447	1.94122e-05	0.000145703	7
Q1KMD3	0.406893	1.3662e-05	0.000108797	3
P25788	0.406829	1.65738e-05	0.000128079	6
P13667	0.405614	1.21145e-05	9.76641e-05	1
P60174	0.403905	1.21029e-05	9.76641e-05	0
P06865	0.403096	1.83441e-05	0.000139287	4
P51149	0.402371	1.73655e-05	0.000132628	3
Q9Y2B0	0.40179	1.63244e-05	0.000127663	2
Q9UN86	0.401386	7.32673e-05	0.000440954	19
Q13409	0.401268	2.66126e-05	0.000190967	7
P84103	0.401198	1.68449e-05	0.000129409	2
P55884	0.400678	2.74175e-05	0.000195668	7
Q14204	0.398901	1.9015e-05	0.000143547	2
Q969H8	0.398883	3.94549e-05	0.000269781	10
Q96QK1	0.395907	2.22378e-05	0.000162249	2
P52565	0.395734	2.24395e-05	0.000162811	2
P18859	0.393992	2.93279e-05	0.000207039	4
O75822	0.393871	5.02752e-05	0.000328297	10
P07195	0.393725	2.08626e-05	0.00015481	0
Q9NR45	0.392665	9.058e-05	0.000507715	16
Q12906	0.392379	2.91465e-05	0.000206877	3
Q16531	0.391889	3.56153e-05	0.000247412	5
Q9H1E3	0.39072	0.0001178	0.000636626	18
P54819	0.390578	4.14867e-05	0.000280734	6
Q04837	0.390488	8.38173e-05	0.000480111	14
O75821	0.389861	5.11401e-05	0.000332283	8
P05388	0.389549	3.36491e-05	0.000236267	3
O00560	0.389515	7.36144e-05	0.000441011	12
O75663	0.389335	0.000300111	0.00135267	29
P24534	0.386758	3.87211e-05	0.000266157	3
P09651	0.383442	3.55232e-05	0.000247412	0
Q00577	0.383369	0.000161906	0.000822758	18
P38606	0.382037	4.50504e-05	0.000301722	2
P12955	0.381689	4.58377e-05	0.000303878	2
A6NHL2	0.381417	8.30838e-05	0.000478007	9
Q00610	0.380492	4.12484e-05	0.000280575	0
P49588	0.379846	8.93644e-05	0.000505237	9
P06733	0.378419	4.57744e-05	0.000303878	0
Q15366	0.378332	4.98782e-05	0.000327578	1
P41252	0.378257	0.000357927	0.00153767	26
O75348	0.377079	0.000179474	0.000887855	16
Q15907	0.376756	5.3922e-05	0.000346589	1
Q15365	0.376685	4.99143e-05	0.000327578	0
P49006	0.37659	8.1432e-05	0.000470576	6
Q13247	0.376495	6.95891e-05	0.000426682	4
Q99733	0.375336	8.63814e-05	0.000490496	6
P07602	0.37505	5.41379e-05	0.000346589	0
Q05639	0.37439	6.05764e-05	0.000382187	1
P09429	0.374107	7.20301e-05	0.000435515	3
P05386	0.373339	6.37695e-05	0.000396709	1
P63241	0.373101	5.9606e-05	0.00037789	0
P48681	0.372462	0.000146793	0.00075544	11
P62491	0.372309	6.70537e-05	0.000413076	1
Q9BRA2	0.372106	7.92747e-05	0.0004622	3
Q9H4B7	0.371528	7.5337e-05	0.000447228	2
Q9UNZ2	0.371365	7.02001e-05	0.000428417	1
Q01105	0.371265	7.05394e-05	0.000428486	1
P61916	0.371018	9.03032e-05	0.000507715	4
P61088	0.370967	7.73921e-05	0.000457349	2
Q08380	0.370864	6.65153e-05	0.000411701	0
O00148	0.370807	8.43358e-05	0.000480972	3
P43304	0.369038	0.000698363	0.00268254	30
Q8IUE6	0.368536	0.000127975	0.000682188	7
P09211	0.367251	7.92705e-05	0.0004622	0
Q99584	0.367175	9.27422e-05	0.000517612	2
Q9UMX0	0.366964	0.00017306	0.000869294	10
Q92688	0.365623	0.000135307	0.000712543	6
P43307	0.364305	0.000827374	0.00308729	29
Q15631	0.36367	0.000127163	0.000680637	4
Q16643	0.363619	0.000251279	0.00117624	14
Q07955	0.363142	0.000112143	0.00061797	2
Q99832	0.362557	0.000115254	0.000629796	2
P08621	0.362521	0.000413438	0.0017087	19
O14818	0.362226	0.000108638	0.000601191	1
P57721	0.361965	0.000118479	0.000636763	2
P13929	0.360658	0.000108611	0.000601191	0
P07108	0.360055	0.000139373	0.000728083	3
P40926	0.359708	0.000113588	0.000623301	0
O75828	0.359699	0.000152486	0.000780966	4
P26640	0.359687	0.000204854	0.000998279	9
Q16629	0.359618	0.000132122	0.00069937	2
P30044	0.359283	0.000115883	0.000630595	0
P29401	0.358904	0.000117966	0.000636626	0
P07339	0.358015	0.00013227	0.00069937	1
O14979	0.357646	0.000144696	0.00074989	2
P11279	0.357118	0.000171374	0.000864149	4
P30613	0.357111	0.000159439	0.00081339	3
P13473	0.35641	0.000142471	0.000741305	1
P29966	0.355743	0.000146923	0.00075544	1
Q14157	0.355384	0.000354121	0.00153626	14
P84077	0.354329	0.000168381	0.000852345	2
P51858	0.354267	0.000194735	0.000952526	4
P35237	0.353978	0.000281815	0.00128241	10
P05141	0.353586	0.000307722	0.00137632	10
P51571	0.353459	0.000411559	0.0017087	14
O95881	0.35311	0.00064078	0.00250557	20
P62195	0.352109	0.000246819	0.00115952	6
P50502	0.351617	0.000177455	0.000887345	1
Q9NRV9	0.351455	0.00068222	0.00262826	20
Q13435	0.351317	0.000221996	0.00106201	4
Q99460	0.350815	0.000300363	0.00135267	8
P50991	0.349931	0.000178692	0.000887345	0
P42704	0.349255	0.000343999	0.00150759	10
Q13185	0.349219	0.00026097	0.0012129	5
P50897	0.348496	0.00124376	0.00420817	27
P50454	0.348262	0.00019278	0.000949576	0
P22626	0.34819	0.000193405	0.000949576	0
P40855	0.348171	0.000887096	0.00326351	23
P37840	0.348145	0.00036034	0.00154106	9
P54136	0.34763	0.00063964	0.00250557	18
Q6FI81	0.347461	0.000910377	0.00333975	22
P26599	0.347118	0.000306117	0.00137385	6
Q02818	0.346732	0.000221173	0.00106201	1
P30085	0.346225	0.000259226	0.0012091	3
P56537	0.346174	0.000278116	0.00127445	4
P49368	0.345871	0.000214756	0.00104091	0
P55036	0.345849	0.000370318	0.00157024	8
Q04446	0.345755	0.00103758	0.00371253	24
Q13838	0.345718	0.000265041	0.00122746	3
O60506	0.345435	0.000234347	0.00111293	1
Q9UBT2	0.345243	0.000498466	0.00203437	12
P51991	0.344709	0.000226259	0.00107845	0
P30040	0.344628	0.000277975	0.00127445	3
P23396	0.344315	0.000281791	0.00128241	3
P61604	0.343554	0.00023825	0.00112737	0
P15170	0.343358	0.000922424	0.00336769	21
P06396	0.34332	0.000240756	0.00113512	0
P23588	0.342872	0.000320752	0.00142001	4
P30046	0.341658	0.000361075	0.00154106	5
P20674	0.34108	0.000324198	0.00143041	3
Q15185	0.340023	0.000339283	0.00149193	3
O43390	0.33996	0.000363283	0.00154543	4
Q14956	0.338856	0.000406415	0.00169578	5
Q16698	0.338782	0.000565219	0.00226435	10
O00273	0.338314	0.00229197	0.00705969	32
P12268	0.337486	0.000522804	0.00211388	8
P30153	0.337167	0.000315892	0.00140325	0
P61758	0.335718	0.00114099	0.00396313	19
Q9Y5J7	0.334903	0.00142579	0.00466686	23
P22314	0.334677	0.000352038	0.00153626	0
Q13596	0.334591	0.000427531	0.00176137	3
Q9UNF0	0.334472	0.00111934	0.0038983	18
P40227	0.334391	0.000356423	0.00153626	0
O43175	0.333665	0.00122877	0.00419001	19
P30041	0.333176	0.000375619	0.00158757	0
P33316	0.332788	0.000813597	0.00304458	12
Q86VP6	0.332416	0.00041322	0.0017087	1
P62158	0.331803	0.000398477	0.00166798	0
Q9UHA4	0.33177	0.00123471	0.00419929	18
Q16864	0.33144	0.00250674	0.00756238	30
Q99873	0.33097	0.000599797	0.00237374	6
O60763	0.330969	0.000723286	0.00276202	9
P14854	0.329901	0.000626326	0.0024638	6
P68402	0.329004	0.000610611	0.00240924	5
P20290	0.328869	0.00100549	0.00361753	13
P35241	0.328802	0.000481583	0.00197162	1
P13798	0.328675	0.000581972	0.00231724	4
O75947	0.328515	0.00084698	0.00313359	10
P36542	0.327755	0.0011856	0.00408546	15
P14866	0.327268	0.000513617	0.00208318	1
P12236	0.32577	0.0010628	0.00375069	12
Q9H444	0.32552	0.000842347	0.0031253	8
Q13404	0.324111	0.000789546	0.0029716	6
P09382	0.323736	0.000560617	0.00225282	0
P67775	0.323166	0.00092315	0.00336769	8
O43242	0.322639	0.00106095	0.00375069	11
O75390	0.321392	0.000655318	0.0025495	1
Q9Y230	0.32136	0.00141021	0.00465225	14
P21266	0.320096	0.00210079	0.00654805	20
Q9NQC3	0.320016	0.00198606	0.00626521	20
P31150	0.319951	0.000655921	0.0025495	0
O00299	0.319103	0.000679207	0.00262439	0
P09622	0.318379	0.00083156	0.00309406	3
P36957	0.318264	0.000744599	0.00282688	1
P54920	0.318255	0.00140507	0.00465225	12
Q96FW1	0.317805	0.000758609	0.00287172	1
P06576	0.317779	0.00071711	0.00274647	0
O14980	0.316733	0.00118134	0.00408157	8
Q99471	0.316491	0.00106359	0.00375069	6
P62714	0.316321	0.00127041	0.00427829	9
Q9BR76	0.316176	0.0012065	0.00413568	8
Q14258	0.316085	0.00191225	0.00610612	16
Q13363	0.315252	0.00465617	0.0122548	32
Q12904	0.31518	0.00247995	0.00754968	20
Q99714	0.314796	0.00127104	0.00427829	8
Q15714	0.314159	0.00428781	0.0115891	29
Q13011	0.31394	0.0012409	0.00420817	7
P55735	0.313309	0.00120177	0.0041303	6
Q92930	0.31297	0.00102989	0.00369515	3
Q9H8Y8	0.312753	0.00318454	0.00920136	23
Q8NI22	0.312454	0.0042649	0.0115559	29
P55209	0.311767	0.00107952	0.00377978	3
P63010	0.31164	0.00108489	0.00378842	3
P08865	0.311276	0.00104141	0.00371608	2
Q14103	0.310474	0.00107472	0.00377307	2
P09104	0.310404	0.000965902	0.00350408	0
Q9Y3D6	0.309529	0.00253497	0.00761074	17
Q9BRF8	0.309394	0.00164227	0.00531236	9
Q15637	0.309389	0.00164256	0.00531236	10
P49591	0.30932	0.00132378	0.00441036	6
P15374	0.309309	0.0016474	0.00531236	9
P62857	0.30903	0.00304023	0.00886282	21
P68036	0.308092	0.0011794	0.00408157	2
P07686	0.30789	0.00155703	0.00508369	7
P53597	0.306945	0.00235149	0.00720901	14
P28331	0.306595	0.0034751	0.00983829	22
P51148	0.306391	0.00164591	0.00531236	7
Q9H2U2	0.304817	0.00193943	0.00617781	9
O43681	0.304626	0.00241519	0.00738696	13
P21283	0.304323	0.00515578	0.0133072	28
Q9ULV4	0.302919	0.00197023	0.00623031	8
Q00839	0.302088	0.00141064	0.00465225	1
P62633	0.301902	0.00204392	0.00640767	8
Q09028	0.301513	0.00168436	0.00541816	4
P14174	0.301148	0.00258476	0.0077247	12
P50395	0.30059	0.00141914	0.00465996	0
P19367	0.300363	0.00294542	0.00864432	14
Q13347	0.300143	0.00159962	0.00520973	2
P63167	0.299913	0.00349252	0.00985148	17
Q14444	0.299057	0.00250728	0.00756238	10
P12235	0.298367	0.00386691	0.0105874	18
Q7Z6Z7	0.298244	0.00528543	0.0135614	25
P07814	0.298019	0.00223235	0.00690864	7
Q9BT78	0.296657	0.00333627	0.00953428	15
P17096	0.296596	0.00794983	0.0189116	32
Q13310	0.296344	0.0037297	0.0103199	17
P51606	0.296212	0.00890408	0.0205455	33
O75531	0.296067	0.00195953	0.00621151	3
P27824	0.296046	0.00186554	0.00598624	2
P25789	0.295437	0.00190831	0.00610612	2
Q14011	0.295096	0.00429487	0.0115891	18
P49773	0.295022	0.00224915	0.00694418	5
P25786	0.294918	0.00249355	0.00756238	7
Q15286	0.294897	0.00204594	0.00640767	3
P28482	0.294168	0.00328112	0.00943864	12
P19623	0.293589	0.00671858	0.0166183	27
Q14696	0.293374	0.00276652	0.0081824	8
Q15819	0.292892	0.00281348	0.00829437	8
Q7Z4V5	0.292508	0.00443833	0.0118537	17
Q8N0Y7	0.29242	0.00203212	0.00639507	1
Q9HC38	0.292063	0.00262669	0.0078321	6
P36776	0.291413	0.00506967	0.013163	20
P63220	0.291392	0.00244114	0.00744891	4
Q96AE4	0.291224	0.0025778	0.00772158	5
P10155	0.290343	0.00452921	0.0120717	17
P13645	0.289815	0.0091177	0.0209643	30
O43768	0.289071	0.00694662	0.0169576	25
P05198	0.288789	0.00340233	0.00968071	9
P62263	0.28864	0.00434445	0.0116987	14
Q9HAV7	0.288336	0.00531555	0.0135916	19
P10515	0.288186	0.00485194	0.0126733	17
Q9H3K6	0.288175	0.00331258	0.0095082	8
P22234	0.287812	0.00515045	0.0133072	18
O75832	0.287752	0.00468993	0.0122993	15
P53396	0.287431	0.00356307	0.0099431	10
Q9Y281	0.287374	0.00233408	0.0071725	0
O75380	0.287346	0.00632711	0.0157394	21
Q15424	0.286203	0.00307864	0.00895481	5
O14561	0.285572	0.00502803	0.0130809	15
Q15056	0.285378	0.00400204	0.0109116	10
P41091	0.285187	0.00586044	0.0148616	19
P30626	0.284682	0.00356257	0.0099431	7
P17980	0.284643	0.00282929	0.0083222	2
Q96FN4	0.284514	0.0037533	0.0103632	8
P61006	0.284313	0.00299825	0.00875999	3
O95716	0.284053	0.00347545	0.00983829	6
Q14152	0.283836	0.00366706	0.0101897	7
Q08170	0.283683	0.00386029	0.0105874	8
P51153	0.283631	0.0077638	0.0186046	23
P63151	0.283298	0.00945278	0.0215827	28
O95373	0.283266	0.00651253	0.0161699	20
P22307	0.283225	0.00471451	0.012339	13
Q32P28	0.283123	0.00752035	0.0181181	22
O00410	0.282546	0.00439647	0.0117921	11
P35606	0.282541	0.0043972	0.0117921	10
P47897	0.281833	0.00745746	0.0180027	21
P35080	0.280841	0.0121742	0.0265434	31
P11586	0.280755	0.00466356	0.0122548	11
Q6EEV6	0.278511	0.00524786	0.0134915	11
Q15046	0.278319	0.00690689	0.0169238	17
P68104	0.277551	0.00332872	0.00953356	0
P62136	0.277233	0.0038411	0.0105788	3
P48643	0.277228	0.003367	0.00960109	0
O00625	0.276697	0.0135667	0.028799	32
Q9NP97	0.276498	0.00871723	0.0202215	22
Q15008	0.276469	0.00585632	0.0148616	13
P62937	0.276293	0.00348031	0.00983829	0
Q99829	0.276185	0.00454075	0.0120779	6
Q13162	0.275992	0.0035176	0.00987953	0
P62942	0.275906	0.00458347	0.0121667	6
O14556	0.275654	0.00371779	0.0103088	1
Q04637	0.275373	0.00531798	0.0135916	9
Q99729	0.275252	0.0039374	0.0107578	2
O75223	0.275051	0.00832376	0.0195871	19
P07858	0.274671	0.00384756	0.0105788	1
O43488	0.274605	0.00739588	0.0179203	17
Q16576	0.274378	0.00442389	0.0118393	4
O75937	0.274282	0.00600874	0.0151494	11
Q9P2E9	0.27401	0.00411	0.0111826	2
P53618	0.273074	0.00624315	0.01559	11
Q9UI12	0.272888	0.0120239	0.0262596	27
P29590	0.27275	0.00630751	0.0157206	11
P62191	0.272423	0.00899006	0.0207073	19
P04632	0.271917	0.00460716	0.0122048	3
P20962	0.271329	0.00688309	0.016901	12
E9PAV3	0.270684	0.0052251	0.0134595	5
P13987	0.270649	0.015846	0.0327628	32
Q32MZ4	0.270377	0.00574157	0.0146455	7
P45974	0.270369	0.00465523	0.0122548	2
P10619	0.26979	0.00930137	0.0213116	18
P04080	0.269497	0.00499912	0.0130316	3
P38919	0.269466	0.00616663	0.015458	8
O75608	0.269424	0.00940122	0.0215026	19
P40763	0.268782	0.0159189	0.0328437	30
P61923	0.268577	0.00963587	0.0219624	18
P62701	0.268559	0.0081533	0.0193055	14
Q92804	0.268544	0.00719679	0.0175355	11
Q12765	0.268387	0.0109905	0.0242869	22
P04843	0.267757	0.00768722	0.018455	12
O00233	0.267712	0.0067981	0.0167832	9
Q9HDC9	0.267595	0.0127432	0.0275997	24
Q9Y2W1	0.266355	0.00602436	0.0151596	5
P60903	0.266075	0.00583694	0.0148597	4
O00231	0.265245	0.00599813	0.0151494	4
P25705	0.265068	0.00513336	0.0133019	0
P11413	0.264885	0.00685183	0.0168839	7
Q01844	0.264538	0.00782155	0.0186745	10
P50213	0.263861	0.00977426	0.0221234	15
P62249	0.263389	0.0190112	0.0385539	31
O14579	0.263245	0.00847357	0.0198392	11
P62424	0.262522	0.0129415	0.0278445	22
O60664	0.261673	0.00622702	0.0155795	2
P52434	0.261265	0.0177462	0.0362133	29
Q9UNH7	0.26115	0.0129129	0.0278287	20
Q9UHL4	0.261103	0.0124243	0.0269985	20
P10606	0.260974	0.00745521	0.0180027	6
O43399	0.260879	0.00664717	0.0164729	3
P01891	0.260602	0.00815974	0.0193055	8
P39023	0.2604	0.00888197	0.0205307	10
Q9NY33	0.259374	0.00847645	0.0198392	8
Q9BZK3	0.259195	0.0112005	0.0245846	15
Q9UHD8	0.259022	0.00733816	0.0178134	4
P20618	0.258166	0.0106764	0.0237535	13
Q9NQW7	0.257725	0.0116858	0.0255639	15
Q9Y5B9	0.25757	0.0187332	0.0381083	28
P31939	0.257271	0.0083771	0.0196772	7
O95433	0.256788	0.0111167	0.0244831	13
P46776	0.256733	0.0191349	0.0386844	27
P84098	0.256651	0.0233156	0.045516	32
P31153	0.256541	0.0107764	0.0239353	12
P31930	0.256305	0.00831146	0.0195871	5
Q06323	0.256271	0.00688463	0.016901	0
P30048	0.25609	0.00692568	0.0169381	0
P49327	0.255966	0.00778822	0.018629	3
O15523	0.255838	0.0138367	0.0292406	18
P14927	0.255591	0.013932	0.0293471	18
P20042	0.255346	0.00856541	0.0199757	5
Q9UJZ1	0.25413	0.0103346	0.0231658	10
P30042	0.253669	0.011293	0.024746	11
P35609	0.253514	0.00753303	0.0181181	0
P16070	0.253493	0.0109349	0.0242049	10
P46782	0.252316	0.0131359	0.0280776	15
Q9Y224	0.251946	0.00987812	0.0222812	6
Q8NBS9	0.251615	0.00861816	0.020063	2
P51665	0.25161	0.0155453	0.0322768	19
P84085	0.251427	0.00866968	0.020147	2
Q96FJ2	0.251374	0.0134925	0.028699	14
P01767	0.250676	0.012788	0.027651	12
P54577	0.250613	0.0199466	0.0398321	25
Q13501	0.249616	0.0246187	0.0475157	30
P13804	0.249319	0.00995781	0.0224222	4
Q15121	0.248406	0.00887855	0.0205307	0
P04271	0.248356	0.0106314	0.0236938	5
Q15063	0.247941	0.0103895	0.0232341	4
P60900	0.247865	0.00969815	0.0220232	2
Q15393	0.247543	0.0108981	0.0241645	5
Q14108	0.247489	0.0232244	0.0454057	26
P04792	0.247278	0.00920281	0.0211228	0
P15311	0.246757	0.0096915	0.0220232	1
P62280	0.246648	0.0191024	0.0386786	21
Q92905	0.246015	0.0278268	0.0524413	31
Q9UJU6	0.245803	0.0103412	0.0231658	2
P02649	0.245303	0.0097957	0.0221335	0
P28072	0.244841	0.0230843	0.0452674	24
Q15717	0.244827	0.0151126	0.0314786	12
Q13630	0.244805	0.0296757	0.0553664	31
P08559	0.24449	0.0216938	0.0428624	23
P23246	0.244371	0.0111907	0.0245846	3
Q99613	0.244323	0.0148029	0.0309817	11
P41219	0.243789	0.0102725	0.0230911	0
P06703	0.243784	0.0130828	0.0280561	7
P47756	0.243469	0.0111139	0.0244831	2
Q9Y265	0.242433	0.0122842	0.0267386	5
P12270	0.242085	0.0132903	0.0283613	6
Q9Y6C2	0.241475	0.0144844	0.0304125	8
P61970	0.241141	0.013665	0.0289246	6
P46459	0.241081	0.0228532	0.0449491	22
O43396	0.240945	0.0128451	0.0277285	4
O60925	0.239893	0.0192048	0.0387658	15
P41567	0.239837	0.0235876	0.0459782	21
P78371	0.239286	0.0126262	0.0273918	2
O95831	0.237683	0.0337566	0.0613158	30
O60493	0.237647	0.0146433	0.0306968	5
P62995	0.23725	0.0158217	0.0327628	7
Q9UBR2	0.237178	0.0158546	0.0327628	7
P62495	0.236352	0.0204288	0.0406681	14
Q99497	0.235874	0.0131119	0.0280723	0
P61247	0.235807	0.0149572	0.0312546	4
P35268	0.235666	0.0176703	0.0361149	9
P60983	0.234872	0.0139572	0.0293528	1
Q9Y262	0.234872	0.0199148	0.0398296	13
Q15102	0.234329	0.029885	0.0556774	25
Q15369	0.23409	0.0391309	0.0700068	32
P58546	0.232816	0.0173902	0.035598	6
O95747	0.232772	0.0224737	0.0442695	14
P09543	0.232652	0.0291621	0.0546422	23
P01892	0.232405	0.0193514	0.0390014	9
P18669	0.232382	0.0150341	0.0313651	1
Q8IVM0	0.231961	0.0260872	0.0498828	18
O00154	0.230038	0.0376105	0.0675618	28
P40121	0.229939	0.0194627	0.0391653	7
O94905	0.229306	0.0394753	0.0704299	29
Q9NT62	0.229207	0.0307248	0.056998	22
O75340	0.229049	0.0272135	0.0514734	18
O14737	0.227757	0.0241034	0.0467048	13
P62873	0.227719	0.017246	0.035414	1
P52209	0.22764	0.0172857	0.0354397	1
P49354	0.227524	0.0195843	0.0393494	6
Q9NRX4	0.226938	0.0205218	0.0407318	6
O75131	0.226221	0.0197118	0.0395448	4
Q9Y2Z0	0.226179	0.0292555	0.0547388	18
Q86UE4	0.224927	0.0409161	0.0725054	27
P09417	0.22464	0.0480093	0.0817473	33
O75083	0.224608	0.018323	0.0373321	0
Q14151	0.224183	0.027279	0.0514832	13
Q93077	0.22343	0.0189594	0.0385086	0
Q9UKY7	0.222792	0.0266545	0.0507446	11
Q13510	0.222165	0.0263132	0.0502412	10
P31040	0.222079	0.020889	0.0413976	2
P54727	0.221896	0.0203982	0.0406681	1
Q16891	0.220866	0.0249645	0.0479465	8
P35998	0.220565	0.0251675	0.0482654	7
P37198	0.220486	0.0401558	0.0713516	24
Q10567	0.218483	0.0244489	0.0473041	4
Q14677	0.217947	0.043812	0.0759874	24
Q99798	0.217545	0.0230663	0.0452674	1
Q15417	0.216885	0.0248388	0.0477754	3
P52815	0.216584	0.0331045	0.0604678	14
P30447	0.2163	0.0315274	0.0581516	11
P61158	0.216176	0.0239649	0.0465747	1
P01763	0.21606	0.0335426	0.061023	13
P23297	0.216052	0.0335487	0.061023	13
P61019	0.215546	0.0437101	0.0759115	23
P00505	0.215511	0.0312885	0.0578792	10
P05534	0.214934	0.0326431	0.0598763	11
P48147	0.214354	0.0322297	0.0592845	11
P05362	0.214129	0.0477352	0.0814931	24
P36871	0.214075	0.0268193	0.0509839	3
P61086	0.213293	0.0543546	0.0906605	28
P26368	0.213034	0.0324413	0.0595899	9
P27816	0.212557	0.0272056	0.0514734	2
O00429	0.212035	0.059002	0.0972937	31
O60784	0.211435	0.0430503	0.0751654	18
O95757	0.211222	0.0432659	0.0753403	18
Q9Y383	0.210355	0.0338286	0.0613614	8
P17661	0.209348	0.0281663	0.0530046	0
P18124	0.209155	0.0466245	0.0802262	19
Q9BXP5	0.208736	0.043488	0.0756262	17
P61956	0.208658	0.0335328	0.061023	6
P29218	0.207878	0.0410328	0.0726136	14
P11177	0.207391	0.0364802	0.0657758	8
P12956	0.20712	0.0306985	0.056998	1
P62241	0.206416	0.0425084	0.0744492	13
P61026	0.206348	0.032973	0.0603119	3
Q13242	0.205983	0.0408092	0.0724141	11
O75874	0.205687	0.0327134	0.059921	2
P09497	0.205493	0.0354687	0.0640693	5
P06454	0.203932	0.0525105	0.0880343	19
Q92597	0.203874	0.0440566	0.0763102	12
P16520	0.203544	0.0557272	0.092713	21
P13747	0.203267	0.0560685	0.0931621	21
P22061	0.202677	0.0420859	0.0740757	10
O60749	0.202145	0.0396034	0.0705622	6
P27361	0.200849	0.0535526	0.089437	17
P52788	0.200137	0.073228	0.117477	29
Q9H4A4	0.199992	0.0460447	0.0795428	10
P55854	0.19985	0.0450992	0.0780127	9
P30492	0.199405	0.0467005	0.0802512	10
P62820	0.19906	0.0379775	0.0680364	1
P02751	0.198471	0.0376608	0.0675618	0
O75436	0.198144	0.0674294	0.109667	25
P21964	0.197755	0.080644	0.127507	32
Q15075	0.197638	0.0475795	0.0813336	9
P58107	0.1975	0.0512587	0.0860462	12
P05090	0.197407	0.0425261	0.0744492	4
Q9ULZ3	0.196741	0.0432432	0.0753403	4
P84090	0.195604	0.0616767	0.101321	19
P37235	0.195348	0.0551703	0.0919035	13
P0CG38	0.19526	0.0418813	0.073815	1
P0C0S5	0.194993	0.0421676	0.0741196	1
Q6FI13	0.194738	0.0414836	0.0733121	0
Q96KP4	0.194549	0.0426474	0.0745615	1
Q9BRL6	0.194274	0.0527689	0.088354	10
P07203	0.194121	0.0483187	0.082167	6
P30456	0.194009	0.0568935	0.094293	13
P16190	0.19364	0.0511687	0.0860462	8
Q15233	0.192587	0.0490365	0.0831709	5
P46109	0.192096	0.0581007	0.09605	12
O00232	0.191977	0.088012	0.137001	31
Q9HAV0	0.191788	0.0478182	0.0815281	3
P30086	0.19167	0.0469027	0.0804927	2
Q08043	0.191227	0.0463853	0.0800254	1
O95218	0.190785	0.0784794	0.124689	25
O95758	0.190589	0.0787923	0.125034	24
Q8WW12	0.190502	0.0689207	0.111814	18
Q9H0U4	0.190449	0.0472987	0.0810658	1
Q9Y3B3	0.189038	0.0636771	0.104344	13
P09525	0.188782	0.0493058	0.0835193	1
P07919	0.188457	0.0578415	0.0957427	8
O75368	0.187731	0.0506073	0.0853917	1
Q9NQP4	0.187313	0.0706366	0.114172	17
P30466	0.187164	0.0609081	0.10031	9
O43707	0.186692	0.0508342	0.0856638	0
P18463	0.186674	0.0616005	0.101321	9
P26038	0.186389	0.0512171	0.0860462	0
P62879	0.185119	0.0562712	0.0933802	3
P23528	0.185101	0.0528747	0.0884179	0
P42224	0.183901	0.0713649	0.115065	13
P10253	0.183579	0.0815323	0.1286	19
Q15691	0.183283	0.0588022	0.0970868	3
P36873	0.183128	0.06278	0.103003	6
O60234	0.182858	0.0700463	0.113359	11
P17844	0.182236	0.0724991	0.116606	12
P30504	0.181638	0.0719682	0.115894	11
O15212	0.181161	0.0712636	0.115044	10
Q9NX63	0.180548	0.094235	0.145149	23
O94973	0.179766	0.0765246	0.122007	12
Q96G03	0.179498	0.0643157	0.105259	3
Q9NRW1	0.179413	0.0670532	0.109191	5
P38159	0.178111	0.0732919	0.117477	8
Q12874	0.176723	0.0919526	0.142456	19
P08670	0.176209	0.0655594	0.107026	0
P30510	0.176057	0.0813083	0.128402	11
P04439	0.175799	0.0801978	0.126956	10
P48637	0.175138	0.115538	0.172055	28
P39019	0.175013	0.0864197	0.135167	13
P28799	0.174811	0.111736	0.167539	27
Q9UKA9	0.174625	0.11435	0.170751	28
P60981	0.174522	0.0856629	0.134305	12
P23497	0.173681	0.111912	0.167611	26
P46926	0.17359	0.0979572	0.150236	18
P31947	0.171447	0.0733105	0.117477	0
P31948	0.171113	0.0766182	0.122007	2
Q9NQ29	0.171006	0.111161	0.166869	23
O60888	0.170932	0.0797902	0.126464	4
Q9UNF1	0.170741	0.122761	0.180024	27
Q99426	0.170302	0.0839147	0.131722	6
Q9BVG4	0.169853	0.101701	0.154803	16
Q96AY3	0.169661	0.103984	0.157911	17
P07737	0.169652	0.0764171	0.122006	0
P61978	0.169492	0.076698	0.122007	0
Q9NQG5	0.16901	0.0979432	0.150236	13
P13746	0.168797	0.0931868	0.143856	10
P27695	0.168531	0.0872342	0.135952	6
P61421	0.168527	0.1144	0.170751	22
Q9UL46	0.168379	0.0829775	0.130407	3
Q01130	0.168197	0.0863235	0.135167	5
P55060	0.168103	0.09801	0.150236	12
P62913	0.167719	0.108064	0.163347	17
P62081	0.167204	0.0866871	0.135423	4
P36955	0.167062	0.0869585	0.135684	4
P62318	0.166585	0.0942467	0.145149	8
P62258	0.16634	0.0824252	0.129696	0
O15400	0.165989	0.107919	0.163317	15
Q13243	0.16575	0.110362	0.166435	17
P06313	0.165344	0.135225	0.195389	27
Q96E39	0.164669	0.110789	0.166646	15
Q13263	0.164379	0.100461	0.153274	9
P14324	0.163652	0.115006	0.171459	16
P62750	0.163421	0.0990648	0.151567	7
Q9Y277	0.162957	0.118596	0.175608	18
Q9Y3I0	0.162898	0.110885	0.166646	13
P24821	0.16254	0.0928204	0.14363	2
P17900	0.162137	0.110699	0.166646	12
P40123	0.161712	0.159999	0.227183	33
Q16630	0.1616	0.115726	0.17214	15
P48735	0.161385	0.0967791	0.148873	3
P26373	0.161325	0.130958	0.190247	21
P17858	0.161124	0.105703	0.160335	8
Q00341	0.160754	0.106519	0.161385	8
P82979	0.160267	0.122819	0.180024	17
Q9UKM9	0.159804	0.128103	0.186721	18
P62140	0.158988	0.108697	0.164113	7
P61960	0.158928	0.119978	0.176454	13
O94979	0.15827	0.143157	0.206133	23
P02545	0.157005	0.101413	0.154545	0
P60866	0.155467	0.141149	0.203466	19
P13861	0.155017	0.119775	0.176454	8
P16188	0.15439	0.121297	0.178193	8
Q07960	0.153858	0.118904	0.175666	6
P55084	0.152918	0.117598	0.174328	4
Q9H910	0.152372	0.185858	0.256615	33
Q7L2H7	0.152159	0.183553	0.25448	33
P02585	0.151017	0.162642	0.230379	24
P61981	0.150576	0.116372	0.172903	0
P20340	0.149906	0.125089	0.182941	4
P27348	0.149354	0.1194	0.176199	0
P48444	0.149348	0.13215	0.191552	7
Q05519	0.147816	0.150653	0.215159	14
P22087	0.147224	0.195402	0.266106	31
Q9UBS4	0.14704	0.184673	0.255762	27
P49448	0.146979	0.134603	0.194891	5
P23368	0.146676	0.175207	0.244989	24
Q96C19	0.146005	0.145147	0.208769	9
P15586	0.145948	0.182599	0.253966	25
P31946	0.145612	0.129054	0.187898	0
P62993	0.145343	0.135246	0.195389	3
Q14203	0.145039	0.147857	0.211734	9
P63104	0.14475	0.131358	0.190615	0
Q9UHY7	0.144318	0.169901	0.238849	18
O14618	0.143537	0.190011	0.260666	25
Q99439	0.143435	0.154535	0.22009	10
O00571	0.143306	0.150743	0.215159	8
P62333	0.142228	0.158073	0.224883	10
P46108	0.141635	0.15152	0.216032	6
Q9Y2X3	0.139623	0.21091	0.282642	29
P12814	0.139278	0.146735	0.210608	0
Q15149	0.139258	0.146796	0.210608	0
Q641Q2	0.138695	0.216894	0.287209	29
O43765	0.137624	0.183528	0.25448	16
Q9C005	0.137074	0.2055	0.277657	24
Q9NYF8	0.137029	0.185448	0.256563	15
O14617	0.136932	0.203311	0.275154	23
O75494	0.136298	0.183124	0.254426	13
P35244	0.135746	0.221096	0.291373	28
P49321	0.135244	0.168952	0.238285	5
P49458	0.135017	0.215177	0.286268	24
P30487	0.135011	0.187331	0.258114	13
P52907	0.134342	0.161737	0.229348	0
O00303	0.13406	0.190488	0.261046	14
P17655	0.133882	0.175437	0.245049	6
Q02543	0.133017	0.245651	0.317644	33
Q9UKK9	0.133013	0.216669	0.287209	22
P07197	0.132638	0.169164	0.238326	1
P07196	0.132568	0.169388	0.238385	1
P53990	0.131998	0.209746	0.281819	18
O43684	0.131646	0.229759	0.300065	26
Q14651	0.131573	0.174672	0.244503	2
O95782	0.131552	0.189746	0.260576	9
P30050	0.131058	0.180536	0.251364	4
Q9NYU2	0.130896	0.189743	0.260576	8
Q16352	0.130592	0.175894	0.24534	1
Q99623	0.129653	0.191794	0.262561	7
P62906	0.128897	0.208287	0.280435	13
Q92841	0.128478	0.195884	0.266483	7
P60953	0.128046	0.223833	0.294387	19
P30501	0.128026	0.213838	0.285555	14
P32969	0.127621	0.210459	0.282486	12
Q9BYX7	0.12707	0.185879	0.256615	0
O15144	0.126889	0.192779	0.263082	3
P15121	0.126472	0.214629	0.286026	12
P53621	0.126229	0.238507	0.30994	21
P33176	0.126212	0.244074	0.316231	24
P10768	0.125812	0.192386	0.262856	1
P20810	0.125804	0.192412	0.262856	1
O60613	0.125214	0.247854	0.319858	23
Q92526	0.124384	0.217577	0.287607	11
P12036	0.124018	0.198855	0.269683	1
P37802	0.123862	0.197327	0.267889	0
P46783	0.12341	0.218877	0.289033	9
Q16270	0.123266	0.266904	0.34275	27
O60841	0.122781	0.281036	0.355653	32
Q9Y4E1	0.121955	0.278104	0.353944	29
Q8WZA0	0.121784	0.242283	0.314222	17
Q04917	0.121573	0.205798	0.277657	0
Q14847	0.121275	0.211196	0.282642	2
Q14980	0.121165	0.215998	0.286972	5
P55145	0.120617	0.227213	0.297634	8
Q9UHX1	0.12021	0.240859	0.312685	14
P16402	0.119494	0.226967	0.297609	6
P55809	0.119478	0.297456	0.372819	33
Q96C86	0.119476	0.246277	0.318138	15
Q08945	0.119393	0.265098	0.340766	21
P37837	0.119328	0.214358	0.285956	0
Q15019	0.119245	0.216824	0.287209	1
P55008	0.119188	0.271527	0.34732	23
Q6IBS0	0.118669	0.227933	0.298277	5
Q9Y3A5	0.117623	0.289589	0.364007	27
P45880	0.117617	0.27794	0.353944	24
Q9NSD9	0.117585	0.286769	0.361506	27
P18621	0.117466	0.267471	0.342804	19
P61769	0.115649	0.228929	0.29928	0
P15259	0.115624	0.231206	0.301654	1
P35527	0.114764	0.313877	0.38966	32
P0CG39	0.114511	0.233574	0.304135	0
O43504	0.113983	0.258821	0.333025	10
Q14764	0.113832	0.245293	0.317495	4
Q9UBQ0	0.113578	0.281034	0.355653	19
Q9Y2J2	0.11267	0.279603	0.354871	16
P61020	0.112302	0.303261	0.378209	24
P62269	0.109413	0.281008	0.355653	11
P36578	0.109248	0.279258	0.354777	10
P15880	0.108831	0.291202	0.365682	14
Q9Y5S9	0.108573	0.282259	0.356854	10
Q92734	0.108487	0.285124	0.360128	11
Q9UHB6	0.107385	0.300294	0.375655	15
Q86V81	0.106934	0.292114	0.366475	11
Q9UMS4	0.106644	0.319886	0.395991	22
P22102	0.106638	0.322723	0.399125	23
P13674	0.106541	0.317576	0.393505	20
Q13148	0.106173	0.298098	0.373265	12
P00441	0.106156	0.271927	0.347492	1
P28838	0.105998	0.277198	0.353536	3
P61313	0.10594	0.331646	0.409773	24
P30486	0.105934	0.3122	0.387948	17
Q13151	0.104798	0.2759	0.352224	0
P10644	0.104136	0.307516	0.382491	12
P30084	0.103343	0.289474	0.364007	3
P42566	0.100682	0.342326	0.420977	19
Q9UBE0	0.100572	0.354	0.43146	24
Q8WXF1	0.100553	0.381061	0.459101	33
P62753	0.100447	0.335408	0.413638	16
Q9NRR5	0.100262	0.333676	0.411891	15
O14602	0.0985112	0.390853	0.470465	33
Q15459	0.0977466	0.343413	0.421917	14
P17174	0.0972482	0.36185	0.439197	21
Q15427	0.0969611	0.401529	0.48154	33
P55769	0.0944401	0.375944	0.454193	20
Q8NE71	0.0942822	0.376746	0.454741	21
P61106	0.0931096	0.340137	0.41868	3
Q15276	0.0928303	0.40682	0.487438	29
P26583	0.0922137	0.356632	0.43367	8
P60709	0.0921462	0.338347	0.416869	0
Q14019	0.0913479	0.347096	0.425695	2
Q15582	0.0913397	0.34714	0.425695	2
P24752	0.0912586	0.366527	0.444461	11
Q9Y6E0	0.0888408	0.439236	0.520927	33
P62244	0.0886786	0.434083	0.515843	31
A5A3E0	0.0884811	0.357991	0.434917	0
O00244	0.0882694	0.408063	0.488478	20
P07910	0.0869127	0.368846	0.446444	1
Q13442	0.0868243	0.397757	0.477894	13
Q8N1F7	0.0858387	0.440355	0.520927	28
P54725	0.0857156	0.377754	0.455537	2
Q8NCW5	0.0850307	0.425544	0.506401	21
P61601	0.084993	0.425749	0.506401	21
Q92530	0.0841894	0.466632	0.547549	33
P51610	0.0831574	0.469174	0.549543	33
O15143	0.0823315	0.401453	0.48154	4
Q9H3G5	0.0818848	0.456263	0.536828	25
Q02878	0.0812277	0.441461	0.521762	19
P00367	0.0811317	0.410645	0.49112	5
P20339	0.0805972	0.460702	0.541232	24
Q9Y285	0.0799677	0.472361	0.552286	28
Q9NTK5	0.0795367	0.451057	0.531662	19
P62306	0.0784532	0.483554	0.563101	28
Q15029	0.0776395	0.44028	0.520927	9
P09012	0.0769806	0.483766	0.563101	25
Q07020	0.0762335	0.482806	0.562986	23
P30740	0.0748595	0.468526	0.549277	14
P02511	0.0741646	0.505192	0.582837	27
Q16555	0.0734204	0.445897	0.526529	0
Q15181	0.0728642	0.451477	0.531676	1
P11766	0.0720477	0.460835	0.541232	3
Q13428	0.0719276	0.505439	0.582837	22
Q9UJ70	0.0714122	0.471289	0.551527	6
P08574	0.0712002	0.514757	0.590316	25
P80303	0.0711852	0.48156	0.562035	10
P01903	0.0704487	0.497517	0.577049	15
Q15843	0.0699697	0.502777	0.581085	16
Q92945	0.0696006	0.478358	0.558797	4
Q9H0E2	0.0693934	0.533042	0.605878	28
P30443	0.069091	0.499042	0.577791	12
P62310	0.0683945	0.505631	0.582837	13
P23142	0.0683097	0.486575	0.565866	4
P48047	0.0682462	0.527525	0.601749	22
O43143	0.0675029	0.515712	0.590807	16
P16401	0.067501	0.506784	0.58365	11
Q13547	0.0671412	0.554021	0.625368	30
Q9UKV3	0.0666687	0.525467	0.600402	17
P48556	0.065938	0.543988	0.615639	23
P46940	0.0635096	0.511774	0.587842	1
P31323	0.0633766	0.566829	0.638127	26
Q03252	0.0632921	0.511252	0.587842	0
P08708	0.0627171	0.529112	0.602985	7
P46060	0.0625832	0.569354	0.638262	26
P26447	0.0616563	0.530095	0.603578	4
Q16881	0.0613115	0.568154	0.638127	22
P53004	0.0606594	0.585922	0.65403	28
Q9UBQ5	0.0604767	0.591736	0.657914	30
Q92820	0.0596874	0.580671	0.649278	23
P35659	0.0589657	0.591921	0.657914	25
Q9UQ35	0.0589429	0.568372	0.638127	14
P09960	0.0587518	0.545855	0.617217	2
P49721	0.0584299	0.593076	0.658637	25
P31937	0.0580618	0.574178	0.642567	14
Q9BTT0	0.0578592	0.567459	0.638127	10
P13489	0.0570697	0.553718	0.625368	0
Q12931	0.0568019	0.568745	0.638127	7
Q8IV08	0.0562324	0.594443	0.658766	19
O75643	0.0555758	0.594706	0.658766	17
P58876	0.0552592	0.566387	0.638127	0
Q92499	0.0552337	0.581373	0.649507	9
P21980	0.0537563	0.587836	0.655605	6
Q86UP2	0.05341	0.593932	0.658766	8
P30481	0.0529366	0.612346	0.674303	16
Q07666	0.0521788	0.623279	0.685765	19
Q16718	0.0520107	0.598244	0.661563	5
P21291	0.0518013	0.597945	0.661563	4
P11310	0.0509803	0.647163	0.704916	28
Q14978	0.050761	0.632761	0.693859	20
Q13177	0.050605	0.63767	0.698655	21
O95777	0.0484506	0.626964	0.689205	7
P04264	0.0460022	0.658003	0.71553	15
Q16658	0.0459905	0.646234	0.704492	8
P22695	0.0454783	0.672152	0.727886	21
P68133	0.0413347	0.668103	0.724703	0
P40939	0.0405446	0.676956	0.731875	2
O95336	0.0398626	0.689316	0.742778	7
O75369	0.0394008	0.684176	0.738828	1
P14550	0.0389962	0.703029	0.755063	12
P61160	0.0388353	0.698364	0.751288	8
P02462	0.0387273	0.729767	0.781209	29
Q96I24	0.0369546	0.741692	0.793325	29
P50579	0.0368633	0.743877	0.793712	30
P62736	0.0365196	0.704857	0.756404	0
Q562R1	0.0363375	0.706261	0.757289	0
P61586	0.0344874	0.728174	0.780143	6
Q16666	0.0344349	0.74315	0.793617	17
P01906	0.0343232	0.745324	0.794607	18
O15355	0.0343163	0.750936	0.799936	23
P35908	0.0331697	0.761749	0.810186	25
P47755	0.0317407	0.74318	0.793617	1
P46777	0.0309411	0.774747	0.821282	22
P01764	0.030749	0.767378	0.815456	15
P62979	0.0293659	0.761798	0.810186	1
Q15436	0.0291624	0.781406	0.826999	17
P78527	0.0280736	0.801093	0.843732	28
P63279	0.027781	0.805535	0.845505	29
Q9Y678	0.0277338	0.784159	0.82924	10
P06730	0.0271376	0.791889	0.834711	13
P55957	0.0268582	0.806091	0.845505	25
P46063	0.0264119	0.805923	0.845505	21
Q9Y333	0.0264095	0.803755	0.845505	20
O75489	0.0249498	0.806354	0.845505	11
P20700	0.023601	0.806661	0.845505	0
P60660	0.0234788	0.807643	0.845855	0
P59998	0.0232809	0.813638	0.851452	5
O43598	0.0231439	0.826664	0.863698	18
P12081	0.0226262	0.838126	0.872349	27
Q9BX68	0.0216559	0.840357	0.873811	22
O75533	0.0216256	0.844259	0.876472	26
P07741	0.02128	0.835243	0.871965	12
Q15942	0.020453	0.837522	0.872349	7
Q8TD55	0.0192915	0.846633	0.878239	7
P00747	0.0184484	0.859913	0.889026	16
P49023	0.0174506	0.879469	0.903158	32
P08134	0.0170347	0.865062	0.89169	8
Q01469	0.0168974	0.862201	0.889443	2
Q96AT9	0.0163151	0.877326	0.902195	19
Q01518	0.0159559	0.868593	0.893919	0
P28062	0.0154281	0.891266	0.912936	29
Q06830	0.0146032	0.879646	0.903158	0
P60228	0.0143041	0.888823	0.911148	13
Q9NWV4	0.0130116	0.900944	0.921723	16
P53634	0.0127387	0.901962	0.921723	14
P05109	0.012611	0.901912	0.921723	12
P12110	0.0114639	0.909412	0.92716	9
P19971	0.00970974	0.922071	0.937139	6
P19105	0.00970295	0.919864	0.935625	0
Q9BZZ5	0.00947141	0.933547	0.945859	31
Q8IYB3	0.00909399	0.931057	0.944069	17
P42765	0.00761644	0.940666	0.952333	12
Q96EP5	0.00753168	0.944802	0.95578	23
P38117	0.0063651	0.949885	0.960178	10
O15511	0.00574766	0.953596	0.962439	5
P14649	0.00506158	0.958341	0.965736	1
Q15435	0.0049375	0.961115	0.967784	11
O76094	0.00485319	0.965484	0.96994	29
Q92922	0.00333333	0.977047	0.980318	33
Q96IU4	0.002795	0.977315	0.980318	4
P51452	0.0027674	0.980689	0.982193	32
P62277	0.000609657	0.995663	0.995663	29
P19404	0.000599917	0.995225	0.995663	8
P62805	-0.00271038	0.978108	0.98036	5
Q02952	-0.00460582	0.964287	0.969484	13
O00505	-0.00530279	0.963493	0.969431	33
P62888	-0.00598486	0.952157	0.96173	7
Q8WU39	-0.00644759	0.955619	0.963736	33
Q13561	-0.0095052	0.922962	0.937316	4
O00217	-0.00995027	0.929303	0.943022	28
P50995	-0.0108369	0.916987	0.933426	16
Q13492	-0.0118528	0.913747	0.930853	25
P25787	-0.0119708	0.904947	0.923376	9
Q30154	-0.0135571	0.904993	0.923376	30
P27694	-0.0161366	0.880694	0.903524	21
Q16181	-0.0169685	0.861628	0.889443	2
Q99538	-0.0175367	0.860436	0.889026	7
P00492	-0.0178497	0.86589	0.891839	18
O00764	-0.0179598	0.859946	0.889026	12
P13797	-0.0197743	0.838284	0.872349	1
Q02539	-0.0198454	0.851885	0.882285	19
P06702	-0.02068	0.836552	0.872349	8
P04229	-0.0211636	0.851243	0.882285	29
Q92769	-0.0220493	0.844122	0.876472	28
Q96D15	-0.0250177	0.815982	0.85322	21
P55072	-0.0256693	0.790092	0.83349	0
O15145	-0.026923	0.787197	0.831106	7
P07384	-0.0272197	0.785955	0.830467	8
P04179	-0.0283351	0.770976	0.818613	2
Q8WUM4	-0.0284847	0.776262	0.822221	8
P13760	-0.0331861	0.773011	0.820107	32
Q15257	-0.0413361	0.702175	0.754766	22
P98160	-0.04169	0.665421	0.722394	0
B9A064	-0.0425756	0.658753	0.71575	0
P09486	-0.0442786	0.67514	0.730516	18
P26885	-0.0443297	0.685271	0.739029	24
P27482	-0.0444245	0.65114	0.708658	4
Q99417	-0.0444688	0.697173	0.750625	32
P30043	-0.0450774	0.641621	0.701251	1
P07942	-0.0457834	0.641198	0.701251	4
P0CG05	-0.0460634	0.632756	0.693859	0
Q8TAQ2	-0.0465391	0.670472	0.726669	24
P02747	-0.0467343	0.684519	0.738828	32
Q9H299	-0.0500748	0.60679	0.669818	2
Q86UX7	-0.0506005	0.645587	0.704375	25
Q9BUP0	-0.0509803	0.627462	0.689205	17
P53999	-0.0512386	0.607247	0.669818	7
O00629	-0.0513422	0.642781	0.7019	26
P04004	-0.0517351	0.591431	0.657914	0
P62854	-0.0528276	0.64165	0.701251	30
P01609	-0.0546118	0.601123	0.664185	17
P28065	-0.0562056	0.611582	0.674031	26
P00568	-0.0583723	0.562031	0.633862	9
P15153	-0.059037	0.574032	0.642567	17
P49720	-0.061806	0.590883	0.657914	32
P83916	-0.06286	0.534394	0.606729	10
P49189	-0.0632829	0.521304	0.596216	5
P01608	-0.0642152	0.538625	0.610099	17
Q16851	-0.0662306	0.514832	0.590316	12
P23193	-0.0662944	0.534721	0.606729	20
P63000	-0.0677061	0.521347	0.596216	18
Q02218	-0.0681523	0.511672	0.587842	15
Q9NVA2	-0.0681659	0.487496	0.566432	4
P01743	-0.0694348	0.535353	0.60692	28
P00352	-0.0699062	0.498537	0.577718	14
Q9P1F3	-0.0703699	0.532457	0.605739	29
P17693	-0.0716659	0.527568	0.601749	30
Q16539	-0.074499	0.500629	0.579116	27
P12109	-0.075744	0.440295	0.520927	4
P40306	-0.0770479	0.496946	0.576899	31
P00734	-0.0776575	0.437862	0.519861	8
P55327	-0.0811848	0.44685	0.527178	20
P00387	-0.0813178	0.411863	0.491676	6
P07355	-0.0859494	0.371964	0.449801	0
P04433	-0.086621	0.411632	0.491676	18
Q9BS40	-0.0888948	0.421328	0.502056	26
P04083	-0.0896028	0.354154	0.43146	1
P05787	-0.0901174	0.395597	0.475736	19
P05413	-0.0925088	0.417439	0.497878	32
Q5SSJ5	-0.0944258	0.352541	0.430297	11
P60891	-0.094538	0.349483	0.427765	10
P04207	-0.0947145	0.351064	0.42915	11
Q7L576	-0.0986223	0.355074	0.432178	21
Q01082	-0.10252	0.286529	0.361506	0
P13611	-0.103471	0.367323	0.445013	32
O14745	-0.105312	0.349438	0.427765	29
O43491	-0.106111	0.316793	0.392907	19
P52943	-0.106269	0.351272	0.42915	31
P04003	-0.106406	0.302148	0.377603	14
P05091	-0.106681	0.303494	0.378209	15
P02749	-0.106685	0.267295	0.342804	0
P49748	-0.107292	0.278331	0.353944	6
Q8N163	-0.111917	0.288175	0.362929	18
Q93052	-0.112494	0.302429	0.377603	25
P02794	-0.114299	0.270061	0.345784	15
Q96F07	-0.11491	0.303955	0.378422	29
Q14315	-0.1157	0.235327	0.306113	3
Q13813	-0.117198	0.222714	0.29321	0
P21333	-0.120035	0.211638	0.282905	0
P80748	-0.120313	0.217056	0.287209	3
P98095	-0.123477	0.257356	0.331466	24
O14974	-0.123642	0.253888	0.327323	23
Q05682	-0.125741	0.19474	0.265481	2
Q71DI3	-0.126116	0.202066	0.273753	6
P01605	-0.126753	0.211224	0.282642	11
P21810	-0.127236	0.18736	0.258114	1
P68431	-0.127632	0.196651	0.267249	6
P09874	-0.127969	0.232045	0.302445	21
P84243	-0.129429	0.188201	0.258999	5
P01610	-0.129716	0.215249	0.286268	18
Q5TZA2	-0.130398	0.225921	0.296535	22
P35580	-0.131297	0.171548	0.240905	0
P02792	-0.132881	0.22538	0.296123	25
P61163	-0.133246	0.207981	0.280313	20
P06753	-0.133888	0.165146	0.233421	1
P13796	-0.134884	0.160037	0.227183	0
Q16836	-0.136695	0.220735	0.291191	29
P04434	-0.137091	0.176021	0.24534	11
Q8N1G4	-0.137842	0.205641	0.277657	25
P80723	-0.139006	0.172231	0.241345	12
P00390	-0.141813	0.163645	0.23155	12
Q9NUQ9	-0.14281	0.172068	0.241345	17
P50570	-0.143729	0.209328	0.281547	32
Q92599	-0.143937	0.14691	0.210608	7
P01591	-0.146807	0.136984	0.197681	6
A0M8Q6	-0.147421	0.124314	0.182011	0
P10909	-0.149555	0.1189	0.175666	0
Q13557	-0.150811	0.165735	0.234001	25
P52566	-0.152418	0.113602	0.169948	1
P01625	-0.154071	0.14942	0.213738	21
P01594	-0.158343	0.129536	0.18839	18
P14317	-0.160075	0.125343	0.183107	17
Q9NSB2	-0.164196	0.119885	0.176454	19
P05976	-0.16801	0.0999752	0.152711	13
P08697	-0.169762	0.0929825	0.14371	11
P11908	-0.172061	0.0991106	0.151567	17
P08590	-0.173147	0.0898798	0.139742	13
P61224	-0.173185	0.075841	0.121234	4
Q9NZ08	-0.174592	0.116693	0.173184	28
Q9Y3Z3	-0.174825	0.0919279	0.142456	16
P01781	-0.175573	0.126677	0.18485	33
Q14141	-0.176257	0.0693631	0.112392	3
Q9Y6W5	-0.179828	0.103789	0.157797	27
Q9UH65	-0.18157	0.0904497	0.140461	22
P11277	-0.183344	0.08193	0.129072	19
A6NIZ1	-0.185371	0.0662171	0.107964	11
P33241	-0.187173	0.0678408	0.110199	14
O95865	-0.188302	0.0755104	0.120854	20
P01834	-0.190292	0.0464548	0.0800396	0
Q9NYL9	-0.193853	0.0486357	0.0825984	7
P63096	-0.193923	0.0474576	0.0812315	6
P02748	-0.197754	0.0497559	0.0840636	11
P08123	-0.199857	0.0496813	0.0840463	13
Q9Y4G6	-0.202283	0.0375723	0.0675618	4
P05155	-0.202903	0.0343439	0.0622096	1
Q07954	-0.204501	0.065338	0.106798	28
P19827	-0.209333	0.0347242	0.0628114	8
P62834	-0.210202	0.0313773	0.0579614	5
P01617	-0.21088	0.0270085	0.0512691	0
P00751	-0.212644	0.0264238	0.0503789	1
Q5JWF2	-0.212647	0.0365141	0.0657758	14
Q9BUJ2	-0.212929	0.0415643	0.0733554	18
P08754	-0.213597	0.0294706	0.0550624	7
P01011	-0.215016	0.0240834	0.0467048	0
P09493	-0.21519	0.024631	0.0475157	1
P18136	-0.216045	0.0283927	0.0533539	7
P00491	-0.216379	0.0393929	0.0703791	20
P67936	-0.216455	0.0231314	0.0452917	0
Q96CX2	-0.216948	0.0247958	0.047763	3
P20073	-0.218298	0.0422282	0.0741263	24
Q92882	-0.21932	0.0300224	0.0558537	12
Q12805	-0.219389	0.0400028	0.0711766	22
P02679	-0.222019	0.0197466	0.0395538	0
Q14624	-0.226104	0.0216456	0.0428321	7
P00918	-0.226595	0.0272344	0.0514734	15
P02652	-0.22763	0.0167745	0.0345	0
P31146	-0.228146	0.0204586	0.0406681	7
P35579	-0.228767	0.0162217	0.0334156	0
Q09666	-0.236202	0.0129817	0.027885	0
Q9H4M9	-0.237103	0.0288982	0.0542256	25
P62328	-0.239109	0.0315693	0.0581516	29
P02452	-0.239287	0.0239184	0.0465536	21
P07951	-0.243897	0.0105968	0.0236572	1
P02656	-0.245325	0.0138887	0.0293032	10
P02671	-0.245571	0.00971316	0.0220232	0
Q03591	-0.246178	0.0309121	0.057264	33
O76003	-0.246964	0.0152767	0.0317698	15
P02765	-0.249782	0.00849672	0.019851	0
Q53EL6	-0.251243	0.0255189	0.0488676	31
P04899	-0.252013	0.00820356	0.0193741	1
P01766	-0.253637	0.00808099	0.0191887	2
P43652	-0.253777	0.0135836	0.028799	16
P04196	-0.254533	0.00785271	0.0187147	2
P02743	-0.259337	0.0218596	0.0431248	32
P01019	-0.260884	0.00614522	0.015434	1
P02008	-0.263996	0.00733782	0.0178134	8
Q9Y490	-0.268169	0.00461811	0.012209	0
P01857	-0.279247	0.00313357	0.00907414	0
P06727	-0.279684	0.00322605	0.0093007	1
Q07507	-0.280765	0.0133844	0.0285156	33
P02760	-0.281151	0.00350669	0.00987013	4
P20742	-0.281491	0.00362629	0.010098	5
P19823	-0.284475	0.00298111	0.00872943	3
Q9Y5Z4	-0.286461	0.00424148	0.0115164	12
P42167	-0.288852	0.00356142	0.0099431	10
P32119	-0.289046	0.00219457	0.00682405	0
P12111	-0.289231	0.0025149	0.00756787	3
P01620	-0.290166	0.00220876	0.00685187	1
P02675	-0.290358	0.0020903	0.00653092	0
P35754	-0.293346	0.00276924	0.0081824	8
P01779	-0.295892	0.003095	0.00898238	12
P04220	-0.296238	0.00194721	0.00618747	3
P42166	-0.298838	0.00265921	0.00791101	11
P09471	-0.299752	0.00271232	0.00805066	13
P01008	-0.300572	0.00142011	0.00465996	0
P01860	-0.302086	0.00133947	0.00445126	0
P04206	-0.304211	0.0012998	0.00435267	1
P69905	-0.305835	0.00122044	0.00417251	1
P01871	-0.306595	0.00131855	0.00440417	3
P02766	-0.307933	0.00106547	0.00375069	0
P05546	-0.308543	0.00598908	0.0151494	32
P02763	-0.309481	0.00100205	0.00361514	0
P25311	-0.30955	0.00105522	0.00375069	1
P02647	-0.309669	0.000994604	0.00359821	0
P14543	-0.310039	0.00128805	0.00432442	5
P11047	-0.311125	0.0009385	0.00341415	0
P00738	-0.313235	0.000862336	0.00318139	0
Q13228	-0.314951	0.00249901	0.00756238	20
P02042	-0.31611	0.000767615	0.00289741	0
P24844	-0.31625	0.000807822	0.00303165	1
P69892	-0.319156	0.00067773	0.00262439	0
P69891	-0.322167	0.000598472	0.00237374	0
P00739	-0.32346	0.000567118	0.002265	0
P02774	-0.325986	0.000510182	0.00207569	0
Q7Z406	-0.332916	0.00037985	0.00159513	0
P68871	-0.33308	0.000377184	0.00158904	0
P01024	-0.33441	0.00035613	0.00153626	0
Q14195	-0.336338	0.000547758	0.00220794	8
P01877	-0.337421	0.000312402	0.00139248	0
P51888	-0.33904	0.000727361	0.00276948	14
P01859	-0.339081	0.000290476	0.00131723	0
P19652	-0.341052	0.000266275	0.00122882	0
P02790	-0.345826	0.000215196	0.00104091	0
P01861	-0.349973	0.000178345	0.000887345	0
P02750	-0.350079	0.000356362	0.00153626	10
P04217	-0.355736	0.000136785	0.000717434	0
Q14344	-0.364357	0.000447727	0.00183878	22
P01009	-0.368372	7.50899e-05	0.000447228	0
P02787	-0.372194	6.23218e-05	0.000391309	0
P01876	-0.375909	5.18779e-05	0.000335409	0
P01023	-0.379353	4.3681e-05	0.000294058	0
P35611	-0.379866	0.000221816	0.00106201	21
P0C0L4	-0.393068	2.15958e-05	0.00015845	0
P0C0L5	-0.393532	2.10754e-05	0.000155505	0
Q15746	-0.395635	7.92031e-05	0.0004622	16
P08133	-0.399661	1.52204e-05	0.000120472	0
Q16363	-0.402333	2.52158e-05	0.000181943	7
P00450	-0.40436	1.18064e-05	9.63699e-05	0
P00488	-0.407756	3.73085e-05	0.000257804	14
P51884	-0.409566	8.87099e-06	7.57223e-05	0
P01042	-0.421488	4.5264e-06	4.44472e-05	0
P00915	-0.426028	5.28508e-06	5.00168e-05	4
P08603	-0.426957	3.66004e-06	3.71172e-05	1
Q14112	-0.430199	2.08074e-05	0.00015481	19
P04114	-0.431449	8.021e-05	0.000465574	32
P04040	-0.435146	3.14013e-06	3.28081e-05	4
P00167	-0.442955	6.95436e-06	6.22082e-05	15
P02768	-0.4445	1.14613e-06	1.33653e-05	0
Q01995	-0.455457	8.25424e-07	1.04085e-05	3
Q6NZI2	-0.471158	7.52042e-07	9.72442e-06	10
P18206	-0.476901	1.38609e-07	2.41364e-06	0
Q05707	-0.494655	3.48413e-07	5.11267e-06	15
P07585	-0.529286	1.61059e-07	2.75009e-06	24
P20774	-0.539222	2.061e-07	3.32304e-06	29
P35749	-0.543601	8.42344e-10	5.00046e-08	0
O00151	-0.570968	2.60984e-08	6.95603e-07	29
P05452	-0.604435	8.82399e-11	1.28046e-08	15

## Sheet: ST8. Cox histology
	Cytoplasm 1	Cytoplasm 2	Cytoplasm Model	Tumor Content (%)	Lymphocyte Density	Immunoscore	Lymphocyte Distribution	Pigment Score
Hazard.Ratio	0.3905	0.3195	NA	1.001	0.96191	0.94222	0.8795	0.9845
Cox p-value	0.01603	0.00345	0.03033	0.8	0.7617	0.4	0.3	0.9

## Sheet: ST9. Cox summary tumor content
tumor.percentage	numSamples	logrank.score	p.logrank.test
0	110	2.89223	0.0890076
15	94	10.9591	0.000931448
25	92	9.65653	0.0018868
50	80	6.6182	0.0100942
75	59	3.19909	0.0736792

[truncated: 1 more sheets: ST10. Univariate.Cox.prot]
